# Supplementary material for: RNA-Seq Transcriptome Analysis of Rice Primary Roots Reveals the Role of Flavonoids in Regulating the Rice Primary Root Growth
Source: Genes (Basel). 2019 Mar 13;10(3):213. doi: 10.3390/genes10030213 (PMC6470995; doi:10.3390/genes10030213)
Supplement: Supplementary file 1 [file genes-10-00213-s001.zip]

Archive with 12 entries (11 files):
- Xu et al-2019-Supplementary files v3/
- Xu et al-2019-Supplementary files v3/Figure S1.tif
- Xu et al-2019-Supplementary files v3/Figure S2.tif
- Xu et al-2019-Supplementary files v3/Figure S3.tif
- Xu et al-2019-Supplementary files v3/Table S1.xlsx
- Xu et al-2019-Supplementary files v3/Table S2.xlsx
- Xu et al-2019-Supplementary files v3/Table S3.xlsx
- Xu et al-2019-Supplementary files v3/Table S4.xlsx
- Xu et al-2019-Supplementary files v3/Table S5.xls
- Xu et al-2019-Supplementary files v3/Table S6.xlsx
- Xu et al-2019-Supplementary files v3/Table S7.xlsx
- Xu et al-2019-Supplementary files v3/Table S8.xlsx
