# Supplementary material for: RNA-Seq Transcriptome Analysis of Rice Primary Roots Reveals the Role of Flavonoids in Regulating the Rice Primary Root Growth
Source: Genes (Basel). 2019 Mar 13;10(3):213. doi: 10.3390/genes10030213 (PMC6470995; doi:10.3390/genes10030213)
Supplement: Supplementary file 1 [file genes-10-00213-s001.zip › Xu et al-2019-Supplementary files v3/Table S1.xlsx]

## Sheet: Table S1
Table S1 Primers used for qRT-PCR analysis.
Gene ID	Gene name	Forward Primers	Reverse Primers
Os06g0166500	OsIAA20	CTTATGTTCCCCTCCACTAACC	TTGCAGTCAGTTACACCAGTAT
Os11g0137000	OsPIN1B	GATAGGTCAGCTTAGTGATGCT	GATGCCTGTTGTCACTAATGTG
Os05g0500900	OsGH3-4	TTGGCTGTGTGAGAGAGAATTT	GCTAACCGATTAATCAACCATCC
Os03g0762300	OsPrx51	CTGAGAAAAATGGCACTACGAC	CAACGAATTGAACAAGACCGAT
Os09g0323700	OsPrx121	GGTGGACAGCAACTACTACAAG	ATTAGTTGAACTTGCTGCAGAC
Os10g0529500	OsGSTU30	GATCATCGTGCAGTACATCGA	ACCAGCTTGTCTTCGATATAGG
Os10g0531400	OsGSTU10	TCACTCTGTGACACTAAAGACA	AGATGTATATGGCTGCCTGTC
Os12g0258700	OsLAC29	CGGTTTCTCTCCAATATGACGG	GAAGATGGTCCCTTTGTCGTC
Os09g0400000	OsCAD8B	CTCTCCCCGTACAACTTCTC	GTTGCCCCAATCGTTCTTG
Os09g0400400	OsCAD8D	CTTCACAAGAAGGGTTCAGCAG	CTCGTTCTTGATGATGTGCAG
