# Supplementary material for: RNA-Seq Transcriptome Analysis of Rice Primary Roots Reveals the Role of Flavonoids in Regulating the Rice Primary Root Growth
Source: Genes (Basel). 2019 Mar 13;10(3):213. doi: 10.3390/genes10030213 (PMC6470995; doi:10.3390/genes10030213)
Supplement: Supplementary file 1 [file genes-10-00213-s001.zip › Xu et al-2019-Supplementary files v3/Table S2.xlsx]

## Sheet: Table S2
Table S2 DEGs in quercetin-treated roots.
Gene ID	Q 0 μM-FPKM			Q 50 μM-FPKM			FDR	log2FC	regulated	Description-Pfam_annotation
	T01	T02	T03	T01	T02	T03
Os03g0406900	0.007931	0.11522	0.10686	3.95171	6.09534	6.62344	9.40678e-31	6.86335	up	Organic solute transporter Ostalpha
Os07g0129300	3.08273	0.069461	1.0158	119.985	103.838	131.044	1.91956e-137	6.51995	up	Cysteine-rich secretory protein family
Os03g0218300	0.092258	0.1079	0.092658	8.36297	7.93255	6.99857	3.24513e-61	6.37288	up	expressed protein
Os10g0481500	0.105997	0.022846	0	4.58221	2.75087	3.14325	2.26477e-21	6.29441	up	SPFH domain / Band 7 family
Os10g0328600	0.064363	0	0	2.0975	1.10674	0.998783	1.40606e-08	6.00445	up	Tetratricopeptide repeat;; Tetratricopeptide repeat;; Suppressor of forked protein (Suf);; HAT (Half-A-TPR) repeat
Os06g0626600	0.127147	0.077569	0.019457	3.10642	3.55358	3.09319	1.15282e-22	5.44415	up	Sulfotransferase domain;; Sulfotransferase family
Oryza_sativa_newGene_2953	0.080558	0.057623	0.00821	1.99378	2.27177	2.48329	1.14647e-18	5.42534	up	expressed protein
Os11g0668100	0.045791	0	0	0.318665	0.739186	0.556794	4.63168e-08	5.22729	up	NB-ARC domain
Os02g0583700	0.120978	0.063843	0	1.50467	2.33995	4.53852	0.000269204	5.21817	up	expressed protein
Os10g0132901	0	0.126477	0	1.54809	0.64017	1.68259	6.28883e-07	5.06257	up	expressed protein
Os12g0135700	0.074164	0	0	0.820509	0.615853	0.882747	2.05465e-09	5.02265	up	alpha/beta hydrolase fold
Os11g0255500	0.208532	0.062944	0	2.85288	2.07488	3.69323	6.10585e-15	4.9597	up	Zinc-binding dehydrogenase;; N-terminal domain of oxidoreductase;; Zinc-binding dehydrogenase
Os01g0179600	0.439826	0.307237	0.204846	9.90523	9.79766	7.86495	5.67039e-44	4.94179	up	UDP-glucoronosyl and UDP-glucosyl transferase
Oryza_sativa_newGene_3721	0	0.078865	0.040133	1.55703	1.25638	1.21493	3.09368e-10	4.83324	up	C1 domain
Os02g0218750	0.080509	0.10228	0	1.83733	1.72097	0.887044	1.79168e-09	4.63671	up	Cytochrome P450
Os06g0338801	0.339402	0.030759	0.035562	2.81824	2.31685	3.4546	5.77321e-15	4.44709	up	Copper amine oxidase, enzyme domain
Os09g0334900	0.104323	0.081807	0.017085	1.2563	1.25328	1.20991	1.14585e-14	4.4332	up	Ankyrin repeats (3 copies);; Ankyrin repeats (many copies);; Domain of unknown function;; Ankyrin repeats (many copies);; Ankyrin repeat;; Ankyrin repeat
Os04g0561800	0.056474	0.060121	0	1.04645	0.698531	0.808862	2.36875e-08	4.42087	up	GDSL-like Lipase/Acylhydrolase
Oryza_sativa_newGene_1311	0.659416	0.177557	0.176096	5.94752	8.01292	5.9699	1.34956e-23	4.38949	up	expressed protein
Os07g0645300	28.6592	8.16	3.2821	292.258	187.211	259.531	1.93447e-23	4.3145	up	Protein of unknown function (DUF679)
Os02g0641000	0.15797	0.037837	0	1.09857	1.402	1.58489	7.49683e-09	4.26782	up	LIM domain
Os03g0661600	1.79235	0.772191	0.636768	23.6224	14.5351	16.6081	1.90097e-16	4.20392	up	Thaumatin family
Os11g0592000	5.57929	2.13411	2.05998	74.3706	32.7922	54.0406	1.75199e-07	4.15521	up	Barwin family
Os06g0338200	1.16659	0.54378	0.901713	14.5757	13.2404	15.4225	1.46459e-54	4.15016	up	Copper amine oxidase, enzyme domain;; Copper amine oxidase, N2 domain;; Copper amine oxidase, N3 domain
Os01g0550800	4.71566	0.937675	4.85166	65.8502	43.8587	60.9654	2.53633e-26	4.14223	up	Neprosin;; Neprosin activation peptide
Oryza_sativa_newGene_3665	1.42653	0.470018	0.293204	11.6334	11.6691	12.322	1.45888e-37	4.13207	up	Peroxidase
Os03g0129400	0.443318	0.407069	1.86543	15.5386	11.3054	17.5308	7.93991e-21	4.12148	up	expressed protein
Os08g0478000	24.0356	25.8518	20.1875	423.623	265.664	401.786	9.2466e-20	4.09169	up	expressed protein
Os08g0126100	0.048649	0.094325	0.03329	0.723639	1.30701	0.718338	3.54593e-07	4.02254	up	von Willebrand factor type A domain;; von Willebrand factor type A domain;; von Willebrand factor type A domain;; VWA / Hh protein intein-like;; VWA domain containing CoxE-like protein
Os07g0635200	0.306868	0	0	1.19029	0.847247	2.61146	0.0072865	3.98896	up	Cytochrome P450
Os07g0104750	1.75115	0.210757	0.401746	9.34026	11.3044	14.2968	7.35791e-19	3.97493	up	Protein of unknown function
Os05g0472400	0.617331	0.620971	1.33643	9.66278	9.16405	9.48543	5.47463e-35	3.95816	up	ZIP Zinc transporter
Os12g0629700	4.49006	1.12686	0.511818	28.939	28.0641	31.3271	2.78802e-41	3.95306	up	Thaumatin family
Os01g0959200	2.46476	2.76303	1.17052	37.051	24.678	29.2516	2.87629e-24	3.95243	up	ABA/WDS induced protein
Os04g0535501	1.13603	0.21454	0.012244	10.0905	3.7302	5.5943	0.000394226	3.93134	up	Domain of unknown function (DUF3357)
Os07g0407900	0.726318	0.089135	0	4.01222	3.02934	4.53502	2.84011e-15	3.90032	up	Protein of unknown function (DUF679)
Os10g0108700	0.183698	0.055554	0.05654	1.77619	1.2052	1.55189	2.31346e-10	3.88028	up	Transferase family
Os09g0323700	0.3898	0.111389	0.176439	1.76455	3.58123	3.90506	1.08161e-06	3.84096	up	Peroxidase
Os06g0714366	0	0.368758	0.15668	1.84197	1.43284	3.49645	0.000515734	3.81869	up	Auxin responsive protein
Os01g0941200	3.94878	2.1251	1.6219	32.5752	31.1144	34.9652	8.01471e-54	3.79626	up	Glycosyl hydrolases family 17
Os10g0111900	0.137088	0.048265	0	0.962267	0.86029	0.713536	6.49929e-10	3.79043	up	Protein kinase domain;; Protein tyrosine kinase;; Wall-associated receptor kinase galacturonan-binding
Os04g0280500	0.142863	0.103121	0.217882	2.73048	1.44464	1.29828	9.4313e-06	3.78723	up	expressed protein
Os03g0363100	0.179421	0.028831	0	1.25619	0.605395	0.847111	1.56839e-06	3.75366	up	expressed protein
Os03g0288000	27.8358	4.37579	9.35668	171.905	159.084	212.365	1.98409e-32	3.74289	up	Metallothionein
Os07g0142700	1.70331	0.646875	0.655372	10.3911	10.6	15.533	3.43001e-15	3.71406	up	Transferase family
Oryza_sativa_newGene_1855	0.358071	0	1.07152	3.62882	5.97343	6.57364	3.43531e-11	3.71257	up	expressed protein
Os12g0571000	3.30676	0.318617	0.160642	15.571	13.0462	18.0391	1.12066e-20	3.71107	up	Metallothionein
Os10g0475100	0.059907	0.059695	0.178228	1.03056	1.18261	1.74792	1.19382e-10	3.68907	up	GMC oxidoreductase;; GMC oxidoreductase;; FAD binding domain;; NAD(P)-binding Rossmann-like domain
Os11g0591800	2.40882	0.700011	1.14225	15.0439	17.7551	17.8714	7.01816e-27	3.65526	up	Barwin family
Os01g0916100	25.3286	1.68403	0.549357	108.616	105.941	106.385	2.43326e-61	3.6411	up	expressed protein
Os08g0476900	0.884432	0.311584	0.124884	6.20283	3.09246	6.31182	1.31646e-07	3.62935	up	Patatin-like phospholipase
Os02g0484200	0.324278	0.189677	1.16215	3.91943	5.77926	8.0303	6.87581e-07	3.54219	up	Transferase family
Os06g0152700	0.316387	0.289193	0.020009	2.3901	1.91036	2.54675	7.87021e-14	3.53514	up	Glycosyl transferase family 90
Os01g0253800	2.23466	1.61003	1.28762	14.2664	17.2183	24.9288	1.34076e-10	3.533	up	expressed protein
Os10g0472900	0	0.046689	0.059447	0.464917	0.283832	0.431196	5.18927e-07	3.49549	up	FAE1/Type III polyketide synthase-like protein;; 3-Oxoacyl-[acyl-carrier-protein (ACP)] synthase III C terminal;; Chalcone and stilbene synthases, C-terminal domain;; 3-Oxoacyl-[acyl-carrier-protein (ACP)] synthase III
Os04g0633900	0.464608	0.123401	0.036852	2.36498	1.88516	2.72759	2.66969e-16	3.47564	up	Protein kinase domain;; Protein tyrosine kinase;; D-mannose binding lectin;; S-locus glycoprotein domain;; PAN-like domain
Os01g0803900	0.984724	0.435767	0.611053	7.08375	4.6731	9.13285	3.14923e-08	3.46993	up	Cytochrome P450
Os01g0912850	0.333889	0.049472	0	1.64499	1.44329	1.18093	2.66255e-06	3.45613	up	C1 domain
Os03g0667300	18.2875	7.38109	12.8325	129.646	126.884	128.389	1.28011e-69	3.44813	up	ZIP Zinc transporter
Os01g0104200	1.13889	0.307967	0.196382	6.42173	4.06843	6.23383	2.35219e-13	3.44565	up	No apical meristem (NAM) protein
Os09g0564600	0.174047	0.0575	0	0.898176	0.829607	0.719886	3.399e-06	3.42887	up	Papain family cysteine protease;; Cathepsin propeptide inhibitor domain (I29);; Peptidase C1-like family
Os06g0112700	2.52628	1.04545	1.00616	14.0993	12.8911	17.2005	4.5515e-29	3.42745	up	Myb-like DNA-binding domain;; Myb-like DNA-binding domain
Os12g0258700	0.481583	0.238413	0.020305	2.77679	2.46214	2.32939	2.50038e-14	3.41903	up	Multicopper oxidase;; Multicopper oxidase;; Multicopper oxidase
Os02g0271600	0.093277	0.037311	0.02848	0.689346	0.489217	0.609258	2.40845e-06	3.38145	up	Subtilase family
Oryza_sativa_newGene_3135	0.503007	0.156983	0	3.03017	1.54385	1.58604	1.56592e-07	3.35537	up	No apical meristem-associated C-terminal domain;; Myb/SANT-like DNA-binding domain
Os02g0306401	65.2222	32.0388	50.4518	419.81	366.002	657.816	4.3561e-08	3.34282	up	Aminotransferase class I and II;; Beta-eliminating lyase;; Aminotransferase class-V
Os03g0368150	3.2145	3.01548	0.55146	26.4787	19.6161	17.5685	3.51206e-16	3.34138	up	Peroxidase
Os10g0416800	9.49143	6.58194	5.51722	82.6234	50.4774	64.1214	6.27223e-14	3.31692	up	Glycosyl hydrolases family 18
Os02g0523100	0.954531	0.556079	0.182024	3.48974	3.9967	8.27346	0.00227168	3.31009	up	Cotton fibre expressed protein
Os06g0338700	1.02467	0.318922	0.533497	5.83666	6.05726	6.00186	5.97815e-23	3.30072	up	Copper amine oxidase, enzyme domain;; Copper amine oxidase, N3 domain
Os04g0523650	0.652247	0.45739	0.572183	4.33009	4.15328	6.57943	1.52462e-10	3.27822	up	UDP-glucoronosyl and UDP-glucosyl transferase
Oryza_sativa_newGene_4371	0.773494	0.248315	1.16549	5.12832	6.83094	7.83945	1.60776e-30	3.25801	up	Integrase core domain;; MULE transposase domain;; Retrotransposon gag protein
Os11g0306400	4.67117	1.2358	0.34987	21.6571	8.61632	25.2049	0.00135306	3.25582	up	O-methyltransferase;; Dimerisation domain
Os05g0574100	14.0064	3.5077	2.09987	59.6423	49.1188	64.5133	1.56963e-26	3.25532	up	Lipase (class 3)
Os03g0365800	19.2083	4.82035	2.70161	82.2132	74.2726	77.1463	2.86095e-56	3.24873	up	GDSL-like Lipase/Acylhydrolase
Os05g0469812	0.224375	0.025353	0.046686	1.05974	1.22256	0.515874	8.57633e-05	3.24532	up	expressed protein
Os06g0293500	0.385875	0.426497	0.109472	2.24967	2.45737	3.34825	1.30317e-14	3.24062	up	Domain of unknown function
Os10g0531300	0.158854	0.370662	0.081836	1.80173	0.978311	2.61706	0.000903249	3.23425	up	Glutathione S-transferase, C-terminal domain;; Glutathione S-transferase, N-terminal domain;; Glutathione S-transferase, N-terminal domain;; Glutathione S-transferase, N-terminal domain;; Glutathione S-transferase, C-terminal domain
Os11g0167600	0.267558	0.241636	0.155878	1.4139	2.02371	2.34896	1.82173e-11	3.22394	up	Exo70 exocyst complex subunit
Os09g0255800	0.350581	0.265029	0.13134	2.23416	1.03129	3.22784	0.00322361	3.21799	up	Plant protein of unknown function
Os04g0683400	0.884487	0.106405	0.108294	3.74781	2.57929	3.99877	4.3819e-06	3.20804	up	Histone-like transcription factor (CBF/NF-Y) and archaeal histone;; Core histone H2A/H2B/H3/H4
Os08g0477500	19.4395	5.03251	2.27607	87.086	61.5911	95.5239	1.14624e-13	3.1999	up	Patatin-like phospholipase
Os05g0482400	5.08774	1.82921	1.55996	20.6033	21.5599	29.5333	1.39621e-15	3.19728	up	Cytochrome P450
Os01g0947000	5.98959	2.80996	2.19665	36.0314	34.8855	22.215	2.27031e-12	3.17772	up	Glycosyl hydrolases family 17
Os02g0620566	0.34908	0	0	1.23857	0.9474	0.727106	1.94862e-06	3.15638	up	Ammonium Transporter Family
Os08g0477100	3.50408	1.04645	0.118963	16.4203	8.31038	13.5684	8.36768e-07	3.15568	up	Patatin-like phospholipase
Os09g0132900	0.278469	0.103232	0.117914	1.70592	1.52902	1.50731	3.64621e-07	3.14976	up	GDSL-like Lipase/Acylhydrolase
Os10g0370600	1.19463	1.19605	0.518519	8.21821	9.35513	6.34471	4.55849e-12	3.14745	up	expressed protein
Os11g0592100	11.2313	3.88326	6.07148	58.8338	48.8126	64.0963	1.32697e-33	3.14043	up	Barwin family
Os07g0422100	0.335244	0.21119	0.268523	2.44665	2.84201	1.4889	1.40326e-07	3.13605	up	AWPM-19-like family
Os11g0566800	0.163532	0.034797	0.315699	1.61821	0.92451	1.77061	5.77194e-07	3.13248	up	Chalcone and stilbene synthases, N-terminal domain;; Chalcone and stilbene synthases, C-terminal domain;; 3-Oxoacyl-[acyl-carrier-protein (ACP)] synthase III;; 3-Oxoacyl-[acyl-carrier-protein (ACP)] synthase III C terminal
Os03g0293700	1.1082	1.63471	1.29746	13.8674	6.28847	12.3343	1.08481e-05	3.13052	up	expressed protein
Os12g0455000	0.948982	0.138693	0.069166	2.77572	5.19759	1.87185	0.00790696	3.12644	up	expressed protein
Os02g0620533	0.726903	0.009141	0.225538	1.82764	1.90949	4.14282	0.0050794	3.1261	up	Ammonium Transporter Family
Os01g0795000	2.22081	0.988634	0.795191	10.7497	7.77296	13.4339	6.98158e-10	3.11369	up	Subtilase family;; Peptidase inhibitor I9
Os03g0439700	18.4366	7.94399	16.9022	96.945	94.6847	150.101	1.63413e-09	3.11194	up	Protein of unknown function (DUF1230)
Os05g0118900	1.10962	0	0	2.97514	3.32129	2.58786	7.15526e-11	3.10202	up	Uncharacterised protein family (UPF0014)
Os10g0109900	0.18068	0.152126	0.073821	1.28481	0.887933	1.30668	3.08999e-08	3.09481	up	POT family
Os02g0242100	0.438345	0.193041	0.159164	1.81948	2.10151	2.34768	7.26559e-10	3.09176	up	UDP-glucoronosyl and UDP-glucosyl transferase
Os02g0706900	14.9841	5.0879	4.04161	54.757	52.9504	81.4986	4.51813e-10	3.09017	up	alpha/beta hydrolase fold;; Alpha/beta hydrolase family;; Serine aminopeptidase, S33
Os01g0871600	23.0278	8.6152	15.7057	105.413	103.561	167.172	1.68178e-08	3.08613	up	POT family;; Major Facilitator Superfamily
Oryza_sativa_newGene_5376	0.201372	0.143391	0.158098	1.22346	1.34357	1.45649	8.96631e-08	3.07747	up	O-methyltransferase;; Dimerisation domain
Os01g0800900	4.10848	0.640478	0.567331	10.5017	9.22505	22.0827	0.00671902	3.07669	up	expressed protein
Os03g0226200	213.496	89.4151	80.2282	1021.2	1192.1	731.468	2.14937e-12	3.063	up	Globin
Os06g0146600	0	0.037366	0.529748	1.44651	1.34693	1.63022	2.82005e-05	3.05761	up	expressed protein
Os04g0674800	5.00456	1.70602	1.39756	15.86	18.4853	23.6439	2.80379e-13	3.04101	up	Glycosyl hydrolase family 9;; Carbohydrate binding domain CBM49
Os02g0650300	39.5632	11.5584	12.9168	131.061	124.791	217.84	3.2411e-06	3.03027	up	OPT oligopeptide transporter protein
Os03g0368351	2.54299	2.64389	0.840927	17.5196	14.3906	13.1766	8.68516e-15	3.02496	up	Peroxidase
Os08g0413200	0.791321	0.541922	0.312259	4.4059	3.94756	4.0933	1.8208e-12	3.02269	up	Protein of unknown function (DUF1262)
Os03g0155900	5.73371	2.93906	0.699854	25.2407	27.1159	19.0249	4.38165e-17	3.00613	up	Pollen allergen;; Lytic transglycolase
Os01g0972200	29.3841	8.37706	7.13974	116.228	96.7632	119.811	2.11989e-30	3.00543	up	ZIP Zinc transporter
Os09g0564200	68.2984	11.376	8.15501	223.809	176.401	251.112	7.78274e-14	2.99874	up	Papain family cysteine protease
Os12g0568200	2.88538	1.31397	0.85897	13.5548	9.33492	14.7574	4.57225e-12	2.9942	up	Metallothionein
Os01g0946600	3.01549	1.07911	1.50876	18.812	10.96	11.4674	8.77387e-07	2.984	up	Glycosyl hydrolases family 17
Os03g0762300	8.75464	4.14443	4.59308	39.055	35.7292	49.1345	2.33402e-21	2.97716	up	Peroxidase
Os11g0307300	12.0498	5.43888	2.89584	63.3075	35.5571	48.4241	2.25433e-08	2.9698	up	O-methyltransferase;; Dimerisation domain
Os04g0453300	1.86929	0.357799	0.041907	7.83212	5.71662	3.31643	0.000527169	2.96138	up	Sugar (and other) transporter
Os03g0667500	31.8653	12.6158	16.2736	129.992	115.384	186.092	1.21289e-09	2.95275	up	ZIP Zinc transporter
Oryza_sativa_newGene_642	0.434904	0.16005	0.200511	1.97012	1.84564	1.83164	5.18927e-07	2.94567	up	Glycosyl hydrolases family 16;; Xyloglucan endo-transglycosylase (XET) C-terminus
Os07g0142200	25.1715	18.3192	22.9921	156.986	125.739	182.193	1.89438e-20	2.93744	up	expressed protein
Os08g0533900	2.40449	0.882216	0.430444	8.3477	8.05498	9.82707	3.92796e-18	2.92758	up	expressed protein
Os08g0200600	1.76728	1.46338	1.00426	11.3332	8.60712	10.4895	1.36918e-19	2.91444	up	No apical meristem (NAM) protein
Os09g0358100	1.97868	0.552058	0.428176	7.45908	6.1901	5.71234	6.2857e-22	2.91408	up	Carbohydrate-binding protein of the ER
Os06g0108600	5.40228	1.47593	1.21724	14.7112	19.6429	21.7865	7.20347e-13	2.90596	up	Lytic transglycolase;; Pollen allergen
Os07g0484200	1.45254	0.805145	0.561946	4.95741	6.51542	8.05582	1.17931e-10	2.90469	up	Cofilin/tropomyosin-type actin-binding protein
Os07g0585900	0.77983	0.610614	0.314348	4.78762	3.59854	3.46169	2.96807e-10	2.89922	up	expressed protein
Os04g0438200	9.2245	3.9577	1.28429	39.1335	27.5442	32.3245	7.76834e-16	2.88855	up	expressed protein
Os11g0701400	0.875261	0.63023	0.350764	4.23319	4.51447	3.83721	2.05242e-10	2.87878	up	Glycosyl hydrolases family 18
Os04g0275100	0.149692	0.09705	0.077104	0.860516	0.64572	0.710155	1.6087e-06	2.87068	up	Protein kinase domain;; Protein tyrosine kinase;; Wall-associated receptor kinase galacturonan-binding;; Calcium-binding EGF domain;; EGF-like domain
Os03g0432100	4.93231	3.03676	6.45502	31.5249	41.9268	20.7373	4.00067e-06	2.86887	up	Pyruvate phosphate dikinase, PEP/pyruvate binding domain
Os07g0625400	0.200562	0.238559	0.241499	1.50938	1.4536	1.78868	2.70776e-05	2.85368	up	Skp1 family, dimerisation domain;; Skp1 family, tetramerisation domain
Os05g0182150	0	1.42278	0.008744	3.58584	2.93411	2.96386	9.51229e-10	2.84868	up	expressed protein
Os06g0192400	3.69487	2.42941	1.78983	16.767	15.8963	19.3807	2.44534e-23	2.83945	up	Galactosyltransferase
Os10g0464000	0.946865	0.44741	0.778374	7.46626	6.67531	2.99162	0.000348318	2.83173	up	SPFH domain / Band 7 family
Os02g0779400	1.72922	0.812307	1.83131	6.94938	6.839	15.3506	0.00777223	2.83049	up	expressed protein
Os03g0762200	1.96825	1.42975	1.02484	8.97931	8.78611	11.1146	4.51334e-19	2.82955	up	expressed protein
Os09g0409000	1.78527	1.03537	0.56298	8.86978	5.95047	7.42501	2.90625e-13	2.82126	up	expressed protein
Os01g0571166	5.17377	2.49356	1.88448	25.3449	17.5476	19.0725	1.0534e-14	2.80774	up	expressed protein
Os04g0167800	2.73394	1.40643	0.714256	9.20873	8.76522	13.4133	2.58261e-09	2.80585	up	Aldo/keto reductase family
Os11g0701500	1.45415	1.66634	1.46105	11.298	11.7264	6.3512	2.27278e-07	2.79996	up	Glycosyl hydrolases family 18
Os11g0151700	7.85565	3.22656	2.9245	25.8262	26.8186	36.6799	3.74915e-13	2.79406	up	Purple acid Phosphatase, N-terminal domain;; Calcineurin-like phosphoesterase;; Iron/zinc purple acid phosphatase-like protein C
Os07g0648000	0.875061	0.425186	0.293156	4.07199	2.77533	3.34613	1.09993e-14	2.79148	up	expressed protein
Os10g0165300	1.27113	0.578801	0.274451	5.54386	2.93289	4.93433	2.33915e-06	2.75989	up	Cytochrome P450
Os11g0138900	19.1868	5.6827	4.65027	65.2956	51.3681	67.2957	3.75361e-18	2.75548	up	alpha/beta hydrolase fold
Os06g0641932	0.413297	0.04766	0.026931	1.29026	0.666532	1.25698	0.000137142	2.75323	up	Cytochrome P450
Os02g0582600	6.42866	5.91531	4.24465	36.8793	34.0213	32.3122	5.91834e-33	2.75323	up	expressed protein
Os01g0734800	1.84884	0.76897	1.41173	8.48684	5.60248	10.8263	2.57243e-06	2.75239	up	UDP-glucoronosyl and UDP-glucosyl transferase
Os02g0649900	0.277954	0.219292	0.1178	1.79996	1.35506	1.32834	7.83923e-08	2.74122	up	OPT oligopeptide transporter protein
Os03g0828600	0.324626	0.070937	0.280987	1.41643	1.20418	1.61278	3.60487e-07	2.73963	up	Sodium/hydrogen exchanger family
Os04g0535600	6.47615	2.92086	2.33312	39.3356	13.3048	32.122	0.00179285	2.73863	up	Glycosyl hydrolases family 32 N-terminal domain;; Glycosyl hydrolases family 32 C terminal;; Domain of unknown function (DUF3357)
Os11g0209900	1.80535	0.326779	0.255228	5.18692	4.48001	5.14058	1.0534e-14	2.73653	up	Aminotransferase class-V
Os03g0830200	12.7156	6.72748	4.74233	47.1233	54.0417	46.2742	1.15282e-22	2.72763	up	PLAC8 family
Os08g0527700	2.01208	0.825904	0.788536	7.43084	6.70808	8.12989	6.67635e-14	2.72616	up	POT family
Os06g0537300	1.06301	0.122438	0	2.08756	2.94335	2.42202	1.85275e-05	2.72442	up	Ring finger domain;; RING-like zinc finger;; RING-H2 zinc finger domain;; Zinc finger, C3HC4 type (RING finger);; Anaphase-promoting complex subunit 11 RING-H2 finger;; Zinc finger, C3HC4 type (RING finger)
Os03g0746900	0.397432	0.309586	0.175179	1.56792	1.65275	2.27961	1.76881e-05	2.70294	up	Protein of unknown function (DUF1677)
Os04g0453266	2.34902	0.981655	0.872985	8.13858	8.74404	6.52272	2.65683e-16	2.69858	up	Sugar (and other) transporter
Os09g0409100	588.118	101.649	29.2352	1512.54	1397.34	1422.41	1.25011e-15	2.69833	up	expressed protein
Os02g0182300	2.96933	1.06726	0.531779	8.36461	7.81868	11.1321	7.88885e-11	2.68735	up	expressed protein
Os09g0550300	0.389556	0.235535	0.232485	1.52856	1.81567	1.72881	4.17017e-10	2.68086	up	D-mannose binding lectin;; PAN-like domain;; S-locus glycoprotein domain;; Protein tyrosine kinase
Os07g0448600	0	0	26.7023	53.5059	45.8278	53.2642	5.68169e-08	2.67556	up	Major intrinsic protein
Os03g0751100	88.2776	41.2168	79.4721	376.034	294.032	506.427	1.26172e-07	2.66726	up	OPT oligopeptide transporter protein
Os02g0620600	16.9844	2.8099	2.95743	44.1208	32.8006	56.7384	3.5675e-06	2.66687	up	Ammonium Transporter Family
Os11g0700900	4.5323	3.2379	2.50536	25.6619	24.7268	9.33473	0.00304061	2.66217	up	Glycosyl hydrolases family 18
Os06g0219900	0.568217	0.247839	0.320034	2.64813	2.3978	1.60675	4.26267e-07	2.65625	up	Phosphate-induced protein 1 conserved region
Os02g0207900	1.50981	0.72287	1.59062	7.59162	5.61925	8.94251	4.84149e-11	2.65352	up	Serine aminopeptidase, S33;; Alpha/beta hydrolase family;; alpha/beta hydrolase fold;; X-Pro dipeptidyl-peptidase (S15 family)
Os01g0782200	4.31393	1.55918	1.95772	17.948	11.7989	15.6667	2.27031e-12	2.65165	up	Diacylglycerol kinase catalytic domain
Os11g0241200	9.244	4.70931	4.50898	38.8407	29.4757	38.2098	9.96057e-23	2.65016	up	Protein of unknown function, DUF538
Os01g0294500	15.506	8.40744	3.15662	45.3699	53.4845	57.6136	5.46749e-22	2.64948	up	Peroxidase
Os12g0570700	115.077	49.1835	118.087	412.664	534.428	662.438	3.09368e-10	2.64422	up	Metallothionein
Os12g0629300	0.919678	0.757177	0.077972	3.12692	3.23338	4.0193	1.51881e-05	2.64212	up	Thaumatin family
Os03g0310600	0.481548	0.331019	0.209986	2.03701	1.8992	1.9896	2.97725e-07	2.63771	up	Plant protein of unknown function
Os12g0630500	18.349	5.29605	4.81604	58.5396	47.4464	56.37	1.21732e-20	2.62793	up	Thaumatin family
Oryza_sativa_newGene_1638	2.86468	1.93499	2.70475	14.234	11.5491	16.541	3.17487e-18	2.62414	up	Transferase family
Os05g0228000	5.67296	2.93747	1.28029	19.6896	20.7635	16.892	2.08038e-23	2.62062	up	Phosphorylase superfamily
Os09g0400400	3.78889	1.84612	1.25002	13.0772	12.7405	13.1284	3.17671e-19	2.61734	up	Alcohol dehydrogenase GroES-like domain;; Zinc-binding dehydrogenase
Os01g0652375	3.85223	2.55398	1.77405	16.3037	13.0919	16.6815	2.58252e-19	2.61562	up	Lipase (class 3)
Oryza_sativa_newGene_4779	0.373997	0.471647	0.34055	1.809	1.89246	3.06144	3.53322e-06	2.60962	up	expressed protein
Os06g0191800	0.178331	0.314317	0	1.06293	0.994602	0.763665	3.79713e-05	2.59818	up	Cytochrome P450
Os04g0339400	0.545292	0.330019	0.178789	1.62098	2.44006	1.85465	2.35865e-06	2.59565	up	Aldo/keto reductase family
Os03g0388600	5.1449	1.72799	0.421747	13.0633	13.0735	14.5591	7.47808e-18	2.58953	up	Myb-like DNA-binding domain;; Myb-like DNA-binding domain
Os03g0797400	0.388772	0.205359	0.351742	1.79423	1.33749	2.19016	2.6495e-06	2.58855	up	Tryptophan synthase alpha chain;; Histidine biosynthesis protein
Os11g0134900	23.566	13.1411	33.6221	104.672	102.798	167.695	2.2853e-06	2.57226	up	Major Facilitator Superfamily;; Sugar (and other) transporter
Os05g0280500	10.3519	5.07863	6.49135	40.8742	31.9422	45.9038	5.12643e-16	2.56348	up	Acyltransferase
Os09g0356000	1.96402	1.02696	0.323291	7.16031	5.27197	5.43242	2.5772e-11	2.56192	up	Carbohydrate-binding protein of the ER;; Protein tyrosine kinase;; Protein kinase domain
Os04g0545700	1.67253	0.398981	0.40434	3.75641	4.39356	5.37974	2.28913e-09	2.55785	up	Transferase family
Os12g0448900	4.40788	2.54668	0.993887	15.5237	10.952	17.999	5.0328e-08	2.55644	up	Animal haem peroxidase
Os02g0112600	77.5137	25.8651	4.65059	205.322	150.971	231.076	8.73899e-08	2.55442	up	Major Facilitator Superfamily
Os03g0196000	14.6839	1.56067	6.23608	43.6824	31.4499	48.215	4.4841e-09	2.54607	up	Sulfate permease family;; STAS domain
Os08g0112300	0.291042	0.523957	0.025253	1.35262	1.62247	1.60449	3.14435e-06	2.54494	up	Transferase family
Os02g0831900	0.05385	0.394212	0.03615	0.762455	0.811449	1.05523	8.34453e-05	2.5445	up	Protein kinase domain;; EF hand;; EF-hand domain
Os04g0480700	1.93235	0.53806	0.348775	5.57181	4.95699	4.62245	1.7878e-12	2.53819	up	Cytochrome P450
Os11g0507200	28.5042	16.2782	19.607	107.944	95.4241	136.536	5.06468e-15	2.53767	up	Transferase family
Os03g0283200	2.39265	1.78824	2.71368	11.206	9.79014	14.5198	1.57546e-13	2.53762	up	Glutathione S-transferase, N-terminal domain;; Glutathione S-transferase, N-terminal domain;; Glutathione S-transferase, C-terminal domain;; Glutathione S-transferase, C-terminal domain
Os06g0316300	1.01351	0.621027	0.341171	4.60288	2.78155	3.16098	3.69995e-06	2.53044	up	Glycine rich protein family
Os02g0112100	82.8887	20.54	12.1535	231.124	151.688	234.613	4.07558e-07	2.52997	up	Major Facilitator Superfamily
Os06g0169001	0.992846	0.169227	0.093566	1.9963	2.02278	2.88011	1.87507e-05	2.52954	up	Jacalin-like lectin domain
Os02g0143350	0.696354	0.085915	0.335527	1.80241	2.39729	2.07924	0.00061492	2.5246	up	expressed protein
Os02g0791400	2.7844	1.54687	0.993598	8.4925	13.3857	6.11351	0.000940302	2.52107	up	Cytochrome oxidase c subunit VIb
Os09g0367700	1.64388	1.41126	1.29714	6.44073	7.56287	8.90777	3.64528e-11	2.52023	up	Glutathione S-transferase, N-terminal domain;; Glutathione S-transferase, N-terminal domain;; Glutathione S-transferase, N-terminal domain;; Glutathione S-transferase, C-terminal domain;; Glutathione S-transferase, C-terminal domain
Os07g0643800	4.18984	2.71506	2.59602	14.8568	18.2422	16.7752	4.91456e-17	2.5187	up	Dirigent-like protein
Os02g0731900	1.89383	1.76671	2.68837	9.62477	8.92594	14.5886	3.45014e-07	2.51716	up	FAE1/Type III polyketide synthase-like protein;; 3-Oxoacyl-[acyl-carrier-protein (ACP)] synthase III C terminal;; Chalcone and stilbene synthases, C-terminal domain
Os10g0191300	742.491	251.274	232.348	2102.45	1948.83	2398.98	1.89438e-20	2.51474	up	Cysteine-rich secretory protein family
Os10g0114300	0.363848	0.252304	0.141781	1.81418	1.15312	1.07613	5.62482e-05	2.50649	up	Aldo/keto reductase family
Os03g0223400	132.612	43.1296	38.605	385.584	269.103	502.338	2.82047e-06	2.50365	up	Glutamine synthetase, catalytic domain;; Glutamine synthetase, beta-Grasp domain
Os10g0139700	14.1207	5.16046	4.20586	44.899	30.7078	46.9859	3.91056e-09	2.50193	up	Cytochrome P450
Os01g0558700	1.23664	1.46585	0.372606	6.27353	4.55309	5.35407	2.4186e-07	2.49402	up	expressed protein
Os07g0104500	178.878	29.8041	13.8104	401.978	332.367	414.841	5.20992e-09	2.47723	up	Peroxidase
Os01g0770700	97.6303	30.6627	23.1936	258.271	252.927	263.494	1.65229e-24	2.47078	up	Ctr copper transporter family
Os05g0242000	1.09926	0.237249	0.3259	2.9577	2.65919	3.0029	4.75134e-08	2.46886	up	Plant protein of unknown function
Os08g0391000	10.8506	2.44691	2.33274	20.9281	26.2804	32.6689	4.59212e-07	2.46668	up	2OG-Fe(II) oxygenase superfamily
Os11g0593000	5.59	2.49151	2.70518	18.7449	17.2346	18.7211	1.10142e-24	2.46503	up	Phosphoesterase family
Os06g0352200	4.39145	2.05721	1.63292	15.5472	9.32194	16.1084	1.39566e-06	2.45957	up	Protein of unknown function (DUF679)
Os10g0529500	8.12286	5.81874	2.36787	26.913	23.1501	32.1754	1.42779e-14	2.45537	up	Glutathione S-transferase, N-terminal domain;; Glutathione S-transferase, N-terminal domain;; Glutathione S-transferase, N-terminal domain
Oryza_sativa_newGene_929	1.16035	1.38998	0.555902	4.82476	5.13684	5.68988	2.00476e-11	2.45143	up	Peroxidase;; Peroxidase
Os12g0263200	4.66573	1.47602	1.00064	13.469	9.82548	12.889	4.70436e-11	2.45107	up	NmrA-like family;; NAD(P)H-binding;; NAD dependent epimerase/dehydratase family
Os08g0503700	3.35648	2.40372	1.34862	13.5309	6.16439	16.4102	0.00432134	2.44968	up	Sodium:sulfate symporter transmembrane region;; Citrate transporter
Os01g0155000	5.47006	4.06536	1.86993	18.067	16.1856	22.6101	7.28474e-14	2.43758	up	alpha/beta hydrolase fold;; Carboxylesterase family
Os04g0468600	40.1125	16.5584	12.1855	105.228	114.139	122.484	6.02954e-25	2.4334	up	expressed protein
Os03g0368300	16.7449	14.948	5.98742	71.8815	65.3953	53.7512	4.33179e-20	2.4297	up	Peroxidase
Os01g0959100	3.87891	2.09611	0.965224	15.4184	7.29468	11.894	0.000309561	2.42715	up	ABA/WDS induced protein
Os01g0934700	0.125509	0.67183	0.104683	1.73864	1.0714	1.82482	0.000215806	2.42583	up	Alpha/beta hydrolase family;; Serine aminopeptidase, S33;; alpha/beta hydrolase fold;; Alpha/beta hydrolase
Os03g0220100	3.19556	2.58163	3.13374	13.6718	11.6284	18.2339	8.34228e-10	2.4199	up	FAE1/Type III polyketide synthase-like protein;; 3-Oxoacyl-[acyl-carrier-protein (ACP)] synthase III C terminal;; Chalcone and stilbene synthases, C-terminal domain;; Chalcone and stilbene synthases, N-terminal domain;; 3-Oxoacyl-[acyl-carrier-protein (ACP)] synthase III
Os02g0575900	0.140375	0.140256	0.142852	0.75501	0.698914	0.674871	6.94619e-05	2.40207	up	Exo70 exocyst complex subunit
Os08g0462800	0.221921	0.252773	0.208613	1.02951	1.59523	0.711721	0.00128609	2.39823	up	Family of unknown function (DUF716)
Os03g0729600	10.7132	4.8484	4.20169	32.1096	27.8246	35.624	7.53699e-20	2.39431	up	expressed protein
Os03g0810500	0.933503	0.191407	0.156842	2.26019	1.9597	2.24875	0.000396585	2.39118	up	expressed protein
Os05g0261700	2.29044	1.21389	0.483969	3.1111	5.93561	3.28188	3.3189e-05	2.37846	up	Leucine Rich repeats (2 copies);; Leucine rich repeat;; Di-glucose binding within endoplasmic reticulum;; Leucine Rich Repeat
Os01g0915900	42.2437	10.2175	8.29108	95.4666	88.4919	104.39	1.31565e-12	2.36102	up	expressed protein
Os07g0162500	0.773226	0.913292	0.754636	4.02362	3.451	4.10631	1.81753e-08	2.36008	up	alpha/beta hydrolase fold;; Carboxylesterase family
Os10g0439924	1.29066	0.71884	1.29515	3.98974	4.65203	6.89885	6.61206e-06	2.35959	up	Cytochrome P450
Os02g0242900	4.13965	1.3747	0.986748	11.1103	7.88697	11.774	4.79184e-08	2.35508	up	UDP-glucoronosyl and UDP-glucosyl transferase
Os03g0201901	16.2086	6.80882	5.3773	46.5702	32.4615	53.5375	2.41561e-07	2.35461	up	Glycosyl hydrolase family 10;; Carbohydrate binding domain
Os03g0281900	8.88932	7.74151	10.9533	46.3158	30.9715	49.9626	3.06232e-09	2.34026	up	ABC-2 type transporter;; ABC transporter
Os07g0442900	45.2489	17.2287	10.8867	111.99	108.712	137.639	4.58055e-13	2.33894	up	Domain of unknown function (DUF588)
Os07g0499500	8.82568	3.43416	2.10635	16.0885	25.533	25.6037	2.00937e-06	2.33855	up	Peroxidase
Os01g0342900	8.27486	2.80613	2.25952	24.7209	25.2336	12.1044	0.000894445	2.33399	up	AMP-binding enzyme;; AMP-binding enzyme C-terminal domain
Os05g0506600	0.969429	0.62789	0	3.09828	2.95541	1.47714	0.00148384	2.33151	up	GDSL-like Lipase/Acylhydrolase
Os08g0120600	4.58086	1.9911	0.500534	12.318	9.2901	11.2687	2.60192e-10	2.32634	up	Fructose-bisphosphate aldolase class-I
Os04g0359700	0.827732	0.442906	0.500829	2.89526	2.58724	2.71899	1.08544e-06	2.32502	up	Zinc-binding dehydrogenase;; Zinc-binding dehydrogenase;; Alcohol dehydrogenase GroES-like domain
Os10g0323500	3.42687	2.33877	2.37351	13.8935	10.8764	12.3479	8.32179e-18	2.3236	up	Glycosyl hydrolase family 1
Os03g0307200	1476.25	565.227	1060.04	4314.15	3922.68	5952.7	1.62301e-08	2.32232	up	Nicotianamine synthase protein
Os11g0575600	3.74281	1.11854	0.952565	12.4656	7.58959	6.80839	0.000604505	2.32166	up	Lipoxygenase;; PLAT/LH2 domain
Os06g0486800	63.7715	38.3919	68.4372	226.982	215.925	333.477	8.98262e-08	2.32007	up	D-isomer specific 2-hydroxyacid dehydrogenase, NAD binding domain;; D-isomer specific 2-hydroxyacid dehydrogenase, catalytic domain
Os06g0695300	2.06126	1.4674	1.30533	11.2777	6.06389	4.80753	0.00919276	2.3174	up	Peroxidase
Os04g0523812	0.488174	0.540448	0.496145	2.56193	1.39192	3.0771	0.000539019	2.31547	up	UDP-glucoronosyl and UDP-glucosyl transferase
Os11g0179700	30.0447	17.4598	24.9329	108.061	92.9465	128.11	1.98841e-17	2.31381	up	Dirigent-like protein
Os09g0460400	0.949063	0.067755	0.431314	1.81906	2.07618	2.72952	2.52252e-05	2.31038	up	alpha/beta hydrolase fold;; Carboxylesterase family;; Steryl acetyl hydrolase
Os12g0266200	0.506724	0.34705	0.088536	1.36016	1.3975	1.52518	9.48125e-06	2.30734	up	Wall-associated receptor kinase galacturonan-binding
Os04g0347200	6.23569	4.64328	1.32342	24.6127	21.3582	9.69144	0.00513271	2.30561	up	Glycosyl hydrolases family 18
Os04g0634400	0.784187	0.203448	0.063387	1.66915	1.54584	1.88372	3.3068e-07	2.3043	up	Protein kinase domain;; Protein tyrosine kinase;; D-mannose binding lectin;; S-locus glycoprotein domain;; PAN-like domain
Os02g0640500	0.717391	0.20284	0.161878	1.89769	1.31253	1.7453	2.06822e-06	2.30308	up	Legume lectin domain;; Protein kinase domain;; Protein tyrosine kinase
Os03g0201500	14.3183	6.39901	6.84338	42.931	32.8849	48.9543	1.71957e-10	2.30259	up	Glycosyl hydrolase family 10;; Carboxypeptidase regulatory-like domain;; Carbohydrate binding domain
Oryza_sativa_newGene_2192	0.098664	0.162196	0.085528	0.43789	0.786353	0.345489	0.00710024	2.29834	up	Zinc knuckle;; gag-polypeptide of LTR copia-type
Os06g0495800	12.2205	1.251	1.44257	19.3257	21.6961	26.2998	1.6575e-05	2.28135	up	Protein of unknown function, DUF617
Os08g0557800	10.5714	10.2604	7.89004	41.6161	35.9161	49.3786	1.41723e-17	2.28012	up	Male sterility protein;; Male sterility protein;; NAD dependent epimerase/dehydratase family;; 3-beta hydroxysteroid dehydrogenase/isomerase family
Os01g0237000	5.96376	2.01172	0.281062	13.4371	11.4667	12.1734	2.93374e-09	2.27791	up	Domain of unknown function (DUF588)
Os06g0651900	0.879777	0.277386	0.473081	2.61777	2.39176	2.36665	8.23053e-05	2.27446	up	Proteolipid membrane potential modulator
Os03g0719850	1.51627	0.813106	0.259734	2.75458	4.08055	4.73032	1.60547e-05	2.27367	up	Protein tyrosine kinase;; Protein kinase domain
Os07g0542900	21.5282	13.3259	5.11368	49.6899	60.4401	67.2512	2.27031e-12	2.27028	up	Plastocyanin-like domain
Os02g0177700	0.459174	0.324737	0.236073	1.08082	1.87355	1.72932	0.000797312	2.25404	up	Domain of unknown function (DUF588)
Os09g0447500	1.88877	1.26927	0.997363	6.29643	5.02234	6.8038	1.03849e-11	2.24757	up	Cytochrome P450
Os02g0612900	3.42096	2.41818	1.4068	9.71732	8.78944	13.0784	7.40071e-09	2.24343	up	Lipocalin-like domain
Os02g0303000	1.58703	0.55818	0.460365	3.28994	4.73613	3.57312	9.45228e-05	2.24246	up	expressed protein
Os06g0641866	1.18818	0.853596	0.580602	3.94262	3.01098	4.48702	2.97697e-08	2.24232	up	Cytochrome P450
Os02g0178800	0.770643	1.06843	0.549408	2.67069	2.29153	4.00824	3.63819e-05	2.24165	up	WAX2 C-terminal domain;; Fatty acid hydroxylase superfamily
Os08g0189500	0.720518	0.165349	0	1.39867	1.40667	1.21179	0.00107191	2.24135	up	Cupin;; Cupin domain
Os07g0613600	4.32238	1.71533	0.907275	12.2914	7.8599	10.1407	1.02583e-06	2.23759	up	expressed protein
Os11g0701000	5.45222	2.57039	2.90564	18.0067	19.8339	9.51497	0.000403065	2.23682	up	Glycosyl hydrolases family 18
Os01g0206300	0.711056	0.285074	0.503338	1.71556	2.26015	2.5407	5.28362e-06	2.2354	up	Protein kinase domain;; Protein tyrosine kinase;; NAF domain;; Kinase-like
Os07g0622400	0.348194	0.184524	0.589271	1.79543	1.32527	1.83421	0.000307067	2.23434	up	UDP-glucoronosyl and UDP-glucosyl transferase
Os05g0433500	2.82398	1.48263	0.649917	5.87516	8.63522	7.10909	1.75311e-08	2.23393	up	Protein of unknown function (DUF1218)
Os01g0591300	91.3417	32.4843	35.6971	240.343	188.644	267.886	2.96807e-10	2.23209	up	Aldehyde dehydrogenase family
Os10g0464500	0.252914	0.24797	0.312605	1.33943	1.11151	1.07092	8.14351e-06	2.22772	up	von Willebrand factor type A domain;; von Willebrand factor type A domain;; von Willebrand factor type A domain;; VWA domain containing CoxE-like protein;; Ring finger domain;; RING-like zinc finger;; Zinc finger, C3HC4 type (RING finger)
Os03g0776400	0.76094	0.48913	0.519695	2.78786	1.98845	2.88535	2.59195e-06	2.22577	up	expressed protein
Os07g0638801	3.68456	1.99659	1.19472	8.28032	10.6529	10.562	4.61657e-14	2.22052	up	Peroxidase
Os12g0616500	120.15	41.1262	23.5859	294.746	222.891	274.396	2.51559e-09	2.21485	up	Sodium/hydrogen exchanger family
Os01g0164300	8.9399	3.55458	3.23399	16.9851	24.793	25.6065	1.29411e-07	2.21477	up	Pollen proteins Ole e I like
Os04g0481000	1.76372	1.32035	0.771777	6.15291	4.39604	5.87818	3.14358e-13	2.21331	up	Cellulase (glycosyl hydrolase family 5)
Os01g0793550	4.27803	1.40504	2.07784	13.067	8.66721	11.3334	1.07927e-07	2.21034	up	expressed protein
Os02g0620500	1.78547	0.121711	0.218758	2.00266	3.84167	3.3883	0.00530173	2.21029	up	Ammonium Transporter Family
Os12g0151000	1.38727	0.365379	0.351441	3.38853	2.46524	3.18449	6.50299e-07	2.20573	up	Purple acid Phosphatase, N-terminal domain;; Iron/zinc purple acid phosphatase-like protein C;; Calcineurin-like phosphoesterase
Oryza_sativa_newGene_4536	10.3281	2.51191	1.41576	23.5675	17.0877	20.1774	1.32749e-06	2.20434	up	Carbohydrate-binding protein of the ER
Os05g0424300	7.67519	5.58893	7.04806	28.5501	23.1215	33.8177	4.52961e-13	2.20404	up	Cytochrome P450
Os10g0531400	14.649	8.17265	8.38373	44.6663	42.112	44.8541	8.35329e-23	2.20217	up	Glutathione S-transferase, N-terminal domain;; Glutathione S-transferase, N-terminal domain;; Glutathione S-transferase, N-terminal domain;; Glutathione S-transferase, C-terminal domain;; Glutathione S-transferase, C-terminal domain
Os02g0667500	6.51188	3.83464	5.55157	21.3636	15.8964	28.0181	5.07212e-06	2.19969	up	Major Facilitator Superfamily
Os02g0740700	7.04325	5.47316	4.26255	26.407	19.0096	25.1878	1.91565e-15	2.19912	up	Matrixin;; Putative peptidoglycan binding domain
Os03g0307300	1231.66	437.277	845.871	3143.18	2938.41	4472.82	3.90267e-07	2.19727	up	Nicotianamine synthase protein
Os10g0527800	55.0448	18.6962	16.6537	114.358	114.509	152.752	1.72124e-08	2.19722	up	Glutathione S-transferase, N-terminal domain;; Glutathione S-transferase, N-terminal domain;; Glutathione S-transferase, N-terminal domain;; Glutathione S-transferase, C-terminal domain;; Glutathione S-transferase, C-terminal domain;; Glutathione S-transferase, C-terminal domain
Os01g0794800	1.31435	0.369022	0.291132	2.39301	2.39031	3.49562	8.34453e-05	2.19669	up	Subtilase family;; Peptidase inhibitor I9
Os08g0557200	1.99768	1.55371	4.72904	8.57487	11.0246	14.7992	2.36803e-05	2.19655	up	Calcineurin-like phosphoesterase
Os02g0553802	1.73213	1.66652	1.03515	6.4355	5.97451	6.07387	5.80231e-14	2.18537	up	expressed protein
Os09g0517200	0.473121	0.301873	0.155008	1.65212	1.10762	1.74046	3.26476e-06	2.18396	up	NB-ARC domain;; Leucine rich repeat;; Leucine Rich repeats (2 copies)
Os08g0562500	0.084572	0.053557	0.21803	0.466784	0.488956	0.58321	0.00209108	2.18191	up	Transferase family
Os07g0148200	11.1487	6.87486	8.47974	38.8217	31.0928	39.6395	7.24828e-24	2.17556	up	UDP-glucoronosyl and UDP-glucosyl transferase
Os10g0442400	3.61812	1.28719	2.39245	9.53584	6.56824	14.1243	0.00253962	2.17332	up	UDP-glucoronosyl and UDP-glucosyl transferase
Os02g0484975	13.3871	8.93161	8.81249	45.7614	40.16	42.326	4.298e-27	2.1703	up	Transferase family
Os06g0220100	1.37473	1.02375	1.19138	5.03185	3.64266	6.09035	2.11956e-06	2.16758	up	Phosphate-induced protein 1 conserved region
Os01g0655500	30.1342	14.7294	31.7028	93.5862	88.8422	140.312	2.59896e-06	2.16696	up	Protein kinase domain;; PAP_fibrillin
Os11g0591200	12.2552	9.07455	14.1668	49.0739	41.9137	53.7996	2.11628e-26	2.16195	up	FAE1/Type III polyketide synthase-like protein;; 3-Oxoacyl-[acyl-carrier-protein (ACP)] synthase III C terminal;; Chalcone and stilbene synthases, C-terminal domain
Os01g0836600	3.119	2.01075	2.06872	10.1135	7.91284	11.4448	1.29738e-12	2.16087	up	ABC-2 type transporter;; ABC transporter
Os02g0812700	0.535441	0.439913	0.389556	1.80726	2.08333	1.73988	0.000177888	2.15756	up	expressed protein
Os02g0185200	6.28458	2.43526	2.13076	14.7229	11.9804	17.8496	1.07927e-07	2.157	up	Cytochrome P450
Os04g0291000	0.762324	0.326743	0.75844	1.79882	1.93444	2.57709	7.62084e-05	2.15694	up	expressed protein
Os10g0524700	18.6002	8.50926	11.4985	49.6979	47.5355	60.116	7.14719e-18	2.15367	up	Cytochrome P450
Os09g0517900	2.34349	1.30627	1.21351	6.62841	5.63743	7.91503	2.7107e-11	2.15266	up	UDP-glucoronosyl and UDP-glucosyl transferase
Os06g0490400	3.05509	4.0749	0.860547	10.2954	11.6831	10.6134	2.05885e-11	2.15189	up	Peroxidase
Os09g0513200	22.9632	9.22565	10.9243	55.0308	50.2119	70.5588	1.21289e-09	2.15102	up	Solute carrier family 35;; EamA-like transporter family;; CRT-like, chloroquine-resistance transporter-like
Os01g0795400	2.73123	1.50113	0.957936	7.86827	9.22982	5.48283	1.72607e-06	2.14967	up	Subtilase family;; Peptidase inhibitor I9
Os08g0302000	6.0195	1.20654	0.700385	11.6947	9.8609	10.9978	1.05703e-06	2.14817	up	Peroxidase
Os08g0404500	2.39165	0.450963	0.145789	4.65881	4.14908	3.6579	2.0557e-05	2.14744	up	C1 domain
Os03g0368000	28.3601	26.3243	8.80994	97.7708	88.5866	71.928	1.90396e-13	2.14737	up	Peroxidase
Os12g0282000	51.8812	21.3354	29.0924	118.717	120.58	191.065	4.64711e-05	2.14364	up	expressed protein
Os03g0124500	2.65113	2.09292	1.85744	8.39522	8.34439	9.95578	8.37906e-10	2.14206	up	expressed protein
Os07g0638600	3.58104	1.53347	1.3445	7.57855	8.91601	9.71714	8.74352e-12	2.14091	up	Peroxidase
Os06g0692300	0.88864	0.621259	0.39606	2.554	2.62909	2.52942	2.83371e-09	2.14033	up	Leucine rich repeat;; Protein kinase domain;; Protein tyrosine kinase;; Leucine Rich repeats (2 copies);; Leucine Rich Repeat;; Leucine Rich repeat;; Leucine rich repeat N-terminal domain
Os07g0639400	17.4097	15.7046	11.339	57.6003	61.6415	59.9896	5.93809e-28	2.14028	up	Peroxidase
Os01g0868600	3.63963	2.88399	0.578982	11.9827	9.63146	7.1995	8.00463e-06	2.1369	up	Xylanase inhibitor N-terminal;; Xylanase inhibitor C-terminal;; Eukaryotic aspartyl protease
Os03g0237100	110.732	58.9648	120.949	337.544	364.715	460.246	2.33584e-13	2.13424	up	Aldo/keto reductase family
Os05g0535400	4.48285	2.16935	1.89481	10.4497	10.3421	14.466	1.61995e-08	2.13352	up	Choline/ethanolamine kinase;; Phosphotransferase enzyme family;; Ecdysteroid kinase
Os06g0539801	1.39625	0.34137	0.094119	1.56532	3.1143	2.84717	0.00742532	2.13342	up	Ring finger domain;; RING-like zinc finger;; RING-H2 zinc finger domain;; Zinc finger, C3HC4 type (RING finger);; Anaphase-promoting complex subunit 11 RING-H2 finger;; Zinc finger, C3HC4 type (RING finger)
Os02g0740600	5.478	3.60876	3.03959	17.3166	14.6748	16.8593	1.29803e-09	2.13131	up	expressed protein
Os03g0279700	6.74117	2.37068	1.30667	12.5885	14.4884	14.9801	5.58182e-10	2.12921	up	C2H2-type zinc finger;; C2H2-type zinc finger
Os08g0231400	20.5248	4.88622	1.55924	27.1008	33.8141	48.2984	0.00340397	2.12829	up	Cupin;; Cupin domain
Os11g0652900	1.88555	1.02401	0.870151	4.6384	4.33909	6.3625	1.8691e-05	2.1265	up	short chain dehydrogenase;; Enoyl-(Acyl carrier protein) reductase;; KR domain
Os09g0364400	2.46011	1.50493	1.07161	7.81136	5.96178	6.45805	1.52935e-07	2.12406	up	Cotton fibre expressed protein
Os11g0666100	1.11742	0.725062	0.267199	3.12251	3.06652	2.45832	0.000258282	2.12205	up	expressed protein
Os12g0528100	1.77422	1.30671	1.1057	6.50524	4.18173	6.0348	4.53366e-09	2.12196	up	expressed protein
Os12g0610200	1.1157	0.372035	0.156459	2.11682	1.60557	2.56387	3.0496e-05	2.11905	up	Helix-loop-helix DNA-binding domain
Os10g0419600	0.454177	0.162206	0.256033	1.20882	1.05101	1.31686	0.000835977	2.11823	up	Chlorophyllase enzyme;; Chlorophyllase;; Dienelactone hydrolase family;; Platelet-activating factor acetylhydrolase, isoform II
Os07g0209100	18.386	12.0903	16.9116	59.3026	47.5831	80.0212	1.96383e-06	2.11156	up	Raffinose synthase or seed imbibition protein Sip1
Os04g0472200	7.90882	3.68608	2.71134	10.5878	22.5336	23.4122	0.00475296	2.10219	up	Fasciclin domain
Os11g0603100	1.27534	0.953245	0.18755	2.50976	3.76459	3.16344	1.66426e-05	2.10168	up	expressed protein
Os04g0555700	2.00428	1.30073	0.612387	4.73223	4.79009	6.15822	4.13989e-06	2.09885	up	Cofilin/tropomyosin-type actin-binding protein
Os07g0273301	0.438526	0.090464	0.341618	1.07106	1.4872	1.57413	0.00861866	2.09431	up	Chromatin assembly factor 1 subunit A
Os01g0347500	21.1627	16.0922	15.3069	73.9303	69.6428	61.5187	5.552e-14	2.09281	up	expressed protein
Os11g0649400	9.77347	5.92906	5.53001	26.2808	29.9701	26.6881	7.31543e-15	2.09107	up	Domain of unknown function (DUF588)
Os12g0431100	0.93181	0.489604	0.349212	2.37867	1.84553	2.68013	9.08558e-06	2.09091	up	ATPase family associated with various cellular activities (AAA);; Domain associated at C-terminal with AAA;; AAA domain (dynein-related subfamily)
Os11g0484000	107.242	68.2615	89.1509	298.187	291.635	438.845	2.9163e-07	2.08994	up	Class II Aldolase and Adducin N-terminal domain
Os10g0527400	3.40676	2.34459	2.06265	8.14823	9.74453	12.5053	1.91697e-08	2.08822	up	Glutathione S-transferase, N-terminal domain;; Glutathione S-transferase, N-terminal domain;; Glutathione S-transferase, C-terminal domain;; Glutathione S-transferase, N-terminal domain;; Glutathione S-transferase, C-terminal domain;; Glutathione S-transferase N-terminal domain;; Glutathione S-transferase, C-terminal domain
Os10g0112100	3.40538	1.35896	0.680609	6.26663	9.55196	5.4569	0.00257594	2.07872	up	PLAC8 family
Oryza_sativa_newGene_4780	0.311224	0	0.202353	0.705485	0.63486	0.684743	0.00192892	2.07769	up	expressed protein
Os04g0480900	4.8503	1.53989	0.520501	10.0402	7.99586	8.93444	1.00696e-06	2.07436	up	Cellulase (glycosyl hydrolase family 5)
Os06g0574000	0.803059	0.235037	0.386026	1.34245	2.01085	2.17944	0.000503684	2.07415	up	expressed protein
Os07g0635150	0.580251	0.193952	0.274108	1.01151	1.23196	1.88354	0.0013168	2.06974	up	Cytochrome P450
Oryza_sativa_newGene_2775	13.0787	3.79408	3.29423	28.0868	23.8368	26.4821	1.79168e-09	2.0687	up	von Willebrand factor type A domain;; von Willebrand factor type A domain;; von Willebrand factor type A domain
Os08g0538600	7.22681	4.04076	3.95722	16.3044	17.12	24.9658	1.94268e-06	2.06533	up	Stress up-regulated Nod 19
Os03g0134800	2.94252	0.952163	1.31797	5.84872	6.85671	7.39377	2.35651e-07	2.06248	up	IQ calmodulin-binding motif
Os08g0185900	0.742918	0.284692	0.206743	1.22726	1.89605	1.68038	0.00195675	2.05788	up	expressed protein
Os03g0150800	28.1639	8.2387	6.70338	54.8728	53.1006	57.1941	3.32166e-10	2.05404	up	Sugar (and other) transporter;; Major Facilitator Superfamily
Os10g0113000	2.59394	1.144	1.29111	5.93247	5.57245	8.29692	3.25552e-08	2.05077	up	Aldo/keto reductase family
Os04g0552000	13.495	7.15635	4.68549	34.0669	27.359	35.0647	1.39147e-12	2.05032	up	Pollen allergen;; Lytic transglycolase
Os01g0348000	23.5424	22.3686	19.2939	89.0718	82.0031	75.0545	8.12738e-15	2.04588	up	expressed protein
Os06g0656400	1.75272	1.79972	0.955092	2.92538	3.52476	3.24276	5.2631e-12	2.04224	up	expressed protein
Os02g0802500	42.0654	28.1424	25.2012	128.49	164.359	66.9735	0.00650437	2.04004	up	Inorganic H+ pyrophosphatase
Os10g0486100	17.2161	12.2281	10.2392	48.817	41.1506	59.0931	2.51068e-11	2.03677	up	Cytochrome P450
Os06g0264432	3.79975	2.07942	1.81523	10.4753	6.61731	11.9489	6.49712e-05	2.03628	up	POT family
Os08g0156000	1.26924	1.04801	1.00027	5.16236	4.07805	3.34185	0.000145661	2.03269	up	Domain of unknown function (DUF4535)
Os12g0568500	477.121	90.4391	49.2815	631.234	742.596	956.631	0.00119149	2.02864	up	Metallothionein
Os10g0530800	0.263495	0.33123	0.305267	0.926102	1.34177	1.14925	0.00143964	2.02186	up	Glutathione S-transferase, C-terminal domain
Os10g0488400	0.998265	1.1013	0.801344	3.59637	3.3383	3.78632	7.21669e-05	2.01169	up	Cotton fibre expressed protein
Os03g0734100	35.2308	17.867	16.1501	94.4048	82.384	76.4688	3.61104e-17	2.00858	up	expressed protein
Os04g0352400	0.223778	0.302201	0.160255	0.696339	1.00233	0.868992	0.000878552	2.00787	up	FKBP-type peptidyl-prolyl cis-trans isomerase;; Tetratricopeptide repeat;; Tetratricopeptide repeat;; Tetratricopeptide repeat;; Tetratricopeptide repeat
Os10g0439100	8.49549	5.44991	3.80472	22.5354	23.0353	19.9468	1.20082e-14	2.00696	up	Pollen allergen;; Lytic transglycolase
Os04g0324000	0.413263	0.856059	0	1.03811	2.03755	1.6033	0.00670207	2.00279	up	expressed protein
Os06g0692500	0.358384	0.340174	0.175701	1.44855	0.99458	0.795333	0.000170897	2.00273	up	Leucine rich repeat;; Protein kinase domain;; Protein tyrosine kinase;; Leucine Rich repeats (2 copies);; Leucine Rich Repeat;; Leucine Rich repeat;; Leucine rich repeat N-terminal domain
Os03g0168300	2.43164	1.1969	1.3964	5.94546	6.13164	6.27015	1.20215e-07	1.98981	up	Protein of unknown function (DUF1997)
Os05g0586500	6.04369	1.03826	1.83982	10.6781	9.49914	12.6533	7.60463e-06	1.98615	up	Transmembrane amino acid transporter protein
Os10g0530900	37.5795	35.5281	19.4306	84.3417	104.243	146.491	6.3182e-05	1.98493	up	Glutathione S-transferase, N-terminal domain;; Glutathione S-transferase, N-terminal domain;; Glutathione S-transferase, N-terminal domain;; Glutathione S-transferase, C-terminal domain;; Glutathione S-transferase, C-terminal domain
Os08g0556300	34.6739	8.47294	5.76313	48.9351	60.3641	69.5349	0.000113836	1.98337	up	Glycolipid transfer protein (GLTP)
Os02g0713700	0.188913	32.3045	0.784431	38.2474	41.6849	39.4607	0.00910479	1.9825	up	Domain of unknown function (DUF296)
Os05g0359500	9.41288	6.41482	5.79934	27.7615	25.9973	24.5344	7.57672e-12	1.98131	up	Ring finger domain;; RING-like zinc finger;; Zinc finger, C3HC4 type (RING finger);; Zinc finger, C3HC4 type (RING finger)
Os06g0335975	1.90223	1.6445	1.70625	4.82417	6.24505	7.26594	2.50994e-10	1.98123	up	Glycosyl hydrolases family 16
Os07g0529600	31.6151	23.2896	59.6256	135.174	103.673	171.585	1.11929e-05	1.97928	up	Thi4 family;; FAD dependent oxidoreductase;; FAD binding domain;; NAD(P)-binding Rossmann-like domain;; GMC oxidoreductase
Os01g0958200	5.24883	1.96225	0.730815	9.14451	12.8319	6.95071	0.00338655	1.97646	up	D-mannose binding lectin
Os06g0695700	2.33725	0.544938	0.313688	3.84956	3.31074	4.46196	0.0001271	1.97225	up	Plant calmodulin-binding domain
Os05g0529700	2.24199	1.9379	2.13362	6.95297	5.97877	9.74433	3.3189e-05	1.97053	up	DnaJ domain;; 4Fe-4S single cluster domain of Ferredoxin I;; 4Fe-4S single cluster domain;; 4Fe-4S binding domain
Os04g0447800	13.4971	7.53465	8.44523	41.3207	27.4797	37.8603	7.16313e-09	1.9685	up	Pyridoxal-dependent decarboxylase conserved domain;; Aminotransferase class-V
Os12g0260500	72.3639	43.8936	48.1431	177.718	186.496	232.89	1.71577e-14	1.96662	up	Enoyl-(Acyl carrier protein) reductase;; short chain dehydrogenase;; KR domain
Os10g0490800	17.6974	8.39802	5.08382	36.2404	30.9709	44.7956	1.08092e-06	1.9646	up	Peptidase of plants and bacteria
Os02g0157600	42.3051	9.91602	8.57752	66.9137	75.0174	85.1512	1.1903e-05	1.9616	up	Rhodanese-like domain
Os01g0629600	2.35869	1.37931	1.6178	6.33759	5.82727	6.94763	1.727e-08	1.96129	up	Serine carboxypeptidase
Os08g0424100	0.489429	0.071695	0.646254	1.47829	1.86497	1.0148	0.00191989	1.95378	up	Eukaryotic-type carbonic anhydrase
Os05g0525501	1.56255	1.94407	0.268216	5.24568	3.9148	4.16297	1.8831e-07	1.95282	up	Leucine rich repeat;; Leucine Rich repeats (2 copies);; Leucine Rich Repeat;; Protein tyrosine kinase
Os02g0578300	1.41405	0.944146	1.02685	3.85276	3.37461	4.83069	2.78471e-07	1.95205	up	UDP-glucoronosyl and UDP-glucosyl transferase
Os08g0114300	61.4252	17.2944	9.01474	106.33	93.185	112.536	9.45107e-06	1.944	up	FAD binding domain;; D-arabinono-1,4-lactone oxidase
Os05g0384600	2.95205	2.23592	3.58411	12.4807	6.67323	10.9859	2.52166e-06	1.94358	up	ABC-2 type transporter;; ABC transporter;; AAA domain, putative AbiEii toxin, Type IV TA system
Os04g0223500	0.785583	0.137161	0.142604	0.873257	0.948966	1.69702	0.00164402	1.94272	up	Flavin-binding monooxygenase-like;; Pyridine nucleotide-disulphide oxidoreductase;; Pyridine nucleotide-disulphide oxidoreductase;; L-lysine 6-monooxygenase (NADPH-requiring);; NAD(P)-binding Rossmann-like domain
Os12g0117100	0.97142	0.647151	0.678161	2.90487	2.01844	3.71417	0.000170177	1.94202	up	Alpha/beta hydrolase family;; alpha/beta hydrolase fold;; Serine aminopeptidase, S33
Os09g0327600	1.01597	0.576152	0.898618	2.87544	2.96034	2.90429	1.93665e-05	1.93621	up	NB-ARC domain;; ATPase family associated with various cellular activities (AAA)
Os07g0102100	1.19779	0.989872	1.44695	4.06076	3.93057	4.67796	5.06725e-10	1.93533	up	K+ potassium transporter
Os06g0536100	1.02161	0.635472	0.125021	1.85809	2.67272	1.8031	0.000758929	1.93518	up	Ring finger domain;; RING-like zinc finger;; Zinc finger, C3HC4 type (RING finger);; RING-H2 zinc finger domain;; Prokaryotic RING finger family 4;; Zinc finger, C3HC4 type (RING finger);; Anaphase-promoting complex subunit 11 RING-H2 finger
Os10g0567400	3.41007	2.29405	2.84063	10.4061	8.26503	11.4393	1.84804e-12	1.93509	up	Rieske [2Fe-2S] domain;; Pheophorbide a oxygenase
Os11g0134700	8.57895	4.708	4.78596	22.5854	16.2876	24.4584	4.91161e-08	1.93454	up	Caspase domain
Os08g0155900	2.25437	1.99009	1.33849	7.49805	8.20464	3.91715	0.00152495	1.93443	up	expressed protein
Os02g0772200	3.59329	1.2759	2.5448	7.69596	8.79964	9.80313	0.000885649	1.92953	up	expressed protein
Os04g0175450	1.77973	1.44308	1.37484	4.68854	5.44314	5.90603	3.64736e-07	1.92419	up	Transferase family
Os07g0159600	2.09177	1.07697	1.11225	5.16654	4.37569	5.31619	4.4838e-05	1.92242	up	Ring finger domain;; RING-H2 zinc finger domain;; RING-type zinc-finger;; RING-like zinc finger;; Zinc finger, C3HC4 type (RING finger);; Zinc finger, C3HC4 type (RING finger);; Zinc finger, C3HC4 type (RING finger);; Anaphase-promoting complex subunit 11 RING-H2 finger
Os05g0541400	2.2706	2.54005	2.65445	7.42359	9.11696	9.18811	3.7625e-09	1.92111	up	expressed protein
Os03g0751800	1.73202	1.43699	1.82465	5.43378	3.73149	4.21841	4.35689e-08	1.91829	up	expressed protein
Os05g0372900	1.78406	0.652128	0.515332	3.08384	3.33569	3.93678	7.18836e-05	1.91575	up	expressed protein
Os04g0691900	0.084799	0.063865	0.203363	0.438198	0.24689	0.541835	0.00731063	1.91567	up	Phosphatidylinositol-4-phosphate 5-Kinase;; TCP-1/cpn60 chaperonin family
Os01g0216400	3.66079	2.71978	0.914124	10.3092	8.78711	10.6279	4.37027e-09	1.91532	up	GDSL-like Lipase/Acylhydrolase
Os07g0257200	32.7219	17.2279	27.9384	98.3937	69.1844	100.738	5.33207e-09	1.91463	up	Natural resistance-associated macrophage protein
Os07g0613800	0.979996	13.6256	16.8663	30.2088	38.7578	37.9092	1.02758e-06	1.91408	up	Protein of unknown function (DUF1677)
Os07g0575700	0.352286	0.479724	0.190706	1.10467	0.964144	1.47083	0.000396401	1.91221	up	Legume lectin domain;; Protein kinase domain;; Protein tyrosine kinase
Os01g0128200	1.65008	0.959485	0.767098	3.55561	4.00596	4.12567	6.88523e-06	1.91144	up	S1/P1 Nuclease
Os11g0499600	7.90473	5.76311	5.77553	21.1853	17.5802	26.5004	3.39669e-08	1.91037	up	short chain dehydrogenase;; Enoyl-(Acyl carrier protein) reductase;; KR domain
Os05g0114400	23.2526	6.81923	12.6497	45.1869	47.8269	53.7986	1.68251e-11	1.90412	up	C2H2-type zinc finger;; C2H2-type zinc finger
Os03g0344232	0.700759	0.526507	0.737996	2.71355	2.07203	2.04517	0.00253991	1.90387	up	Universal stress protein family
Os07g0538000	3.47858	1.49967	1.90046	10.2181	6.2861	7.16945	3.89803e-05	1.90265	up	Glycosyl hydrolases family 17;; X8 domain
Os04g0542800	18.7918	9.80617	10.0003	45.4525	38.8966	50.0235	3.73491e-14	1.89961	up	OPT oligopeptide transporter protein
Os11g0704800	14.3588	8.8117	6.2444	33.5457	28.9477	38.2309	7.67404e-12	1.89959	up	Rhomboid family
Os01g0952800	74.6578	42.3564	72.4442	202.49	176.881	260.342	6.11339e-08	1.89746	up	Helix-loop-helix DNA-binding domain
Os01g0200600	1.17231	0.759831	0.3527	1.62393	3.61883	2.68582	0.00953822	1.89616	up	AP2 domain
Os05g0463000	1.20778	0.98664	0.476275	2.58181	3.14142	3.33331	2.20131e-06	1.89087	up	Protein kinase domain;; Protein tyrosine kinase
Os06g0105700	1.63886	0.611605	1.58661	4.62526	2.71691	5.71539	0.00368622	1.89026	up	EamA-like transporter family
Os07g0241500	1.59522	1.36771	0.884397	3.36234	3.74356	4.63931	6.28883e-07	1.88772	up	UDP-glucoronosyl and UDP-glucosyl transferase
Os07g0258400	48.2985	24.7002	47.9944	121.313	113.119	169.983	2.32767e-06	1.88741	up	Natural resistance-associated macrophage protein
Os11g0694150	0.168473	0.249669	0.268048	0.985363	0.765245	0.577829	0.000301573	1.88708	up	expressed protein
Os06g0724900	4.16157	3.1365	1.67958	10.7062	10.5694	7.95355	3.46963e-11	1.88363	up	Protein tyrosine kinase;; Protein kinase domain
Os08g0509100	0.486974	0.331082	0.190317	1.04286	1.18469	0.74872	0.000174392	1.88202	up	Lipoxygenase;; PLAT/LH2 domain
Os10g0538200	8.81288	3.58224	2.14668	14.886	18.2675	16.1528	1.07927e-07	1.87884	up	Xylanase inhibitor N-terminal;; Xylanase inhibitor C-terminal;; Eukaryotic aspartyl protease
Os05g0472700	4.2591	4.00029	7.83002	19.3625	14.2369	19.5213	1.76161e-11	1.8755	up	ZIP Zinc transporter
Os04g0526300	4.02904	1.72836	0.145188	7.99497	4.54026	7.53563	0.00703955	1.87076	up	Sulfotransferase domain;; Sulfotransferase family
Os06g0557700	0.338432	0.208988	0.204271	0.827599	0.754884	0.976748	0.000617769	1.86904	up	Protein kinase domain;; Protein tyrosine kinase;; Leucine rich repeat;; Leucine Rich repeats (2 copies);; Leucine Rich Repeat
Os01g0838600	0.780111	0.238451	0.490565	1.23203	2.0018	1.88732	0.00292556	1.86667	up	C2H2-type zinc finger;; C2H2-type zinc finger
Os01g0559600	92.6298	65.0659	95.8494	240.605	193.405	287.21	1.43171e-06	1.85999	up	Peptidase C13 family
Os03g0310000	0.526691	0.253712	0.736908	1.66714	1.57138	1.85728	0.000693589	1.85904	up	GDSL-like Lipase/Acylhydrolase
Os02g0774200	6.65272	2.62626	3.13463	15.3464	11.6635	14.4788	9.49081e-07	1.85678	up	expressed protein
Os07g0642200	36.4603	25.6644	27.0432	83.1139	97.2672	114.456	9.29418e-13	1.85532	up	expressed protein
Os10g0481300	0.316574	0.245052	0.77758	1.05731	1.3885	2.04813	0.00567001	1.85183	up	Glutathione S-transferase, N-terminal domain;; Glutathione S-transferase, N-terminal domain;; Glutathione S-transferase, N-terminal domain;; Glutathione S-transferase, C-terminal domain
Os01g0864500	5.04358	1.39169	0.614804	6.19691	8.80143	8.65927	0.00130616	1.85133	up	Late embryogenesis abundant protein
Os01g0920700	8.32076	3.8802	1.99399	16.9252	16.1144	15.664	3.02305e-10	1.8485	up	Dynamin family
Os11g0704500	1283.03	521.361	698.081	2613.95	2472.44	3160.62	2.65004e-10	1.84584	up	Metallothionein
Os07g0142500	13.2781	13.6793	14.2259	45.1461	39.1257	50.4324	1.35175e-15	1.84285	up	expressed protein
Os07g0599900	41.9095	39.5133	41.7377	153.154	120.511	129.411	6.36361e-22	1.84275	up	expressed protein
Os04g0401700	88.9765	40.8296	31.8406	178.496	139.935	214.206	1.52988e-05	1.84243	up	K+ potassium transporter
Os03g0362200	1.00408	0.723505	1.10942	2.9802	2.2954	4.01398	8.06399e-05	1.84027	up	expressed protein
Os02g0580900	6.19882	11.5444	5.12054	21.826	17.3389	29.6287	0.000271272	1.83786	up	POT family
Os07g0533300	2.33667	0.527043	0.517777	4.4995	3.82778	2.88875	0.0013446	1.83495	up	Xylanase inhibitor N-terminal;; Xylanase inhibitor C-terminal;; Eukaryotic aspartyl protease
Os03g0161800	57.1293	38.0914	70.7654	134.964	169.039	227.41	0.000252809	1.83469	up	ARD/ARD' family;; Cupin domain;; AraC-like ligand binding domain
Os09g0110300	13.0431	8.33645	11.347	34.5508	29.6492	42.3273	2.60926e-10	1.83331	up	Putative cyclase
Os06g0323100	17.5675	8.74698	12.27	42.2127	33.1675	52.3417	2.85976e-06	1.82954	up	SAM dependent carboxyl methyltransferase
Os01g0249700	1.54717	1.52998	0.343788	4.78511	3.64792	2.41684	0.00550862	1.82846	up	Heavy-metal-associated domain
Os06g0549600	7.97181	5.31856	3.34477	19.3094	17.2232	17.5819	1.92037e-14	1.82449	up	FAD binding domain;; Berberine and berberine like
Os02g0268600	1.99639	1.55836	0.218041	5.31135	3.91708	3.09447	0.00152495	1.81888	up	Pollen allergen;; Lytic transglycolase
Os04g0452600	2.87774	1.98954	1.76546	7.56576	6.38412	7.37659	2.95692e-09	1.81665	up	Sugar (and other) transporter;; Major Facilitator Superfamily
Os01g0871500	112.234	87.5232	167.186	371.115	336.469	465.088	6.06238e-10	1.80954	up	POT family
Os08g0298700	1.21161	1.09551	1.44929	3.24859	3.35704	5.40142	0.000357364	1.8085	up	Male sterility protein;; Male sterility protein;; NAD dependent epimerase/dehydratase family;; 3-beta hydroxysteroid dehydrogenase/isomerase family;; Polysaccharide biosynthesis protein
Os06g0470350	1.11335	0.699562	0.311886	2.60505	2.67031	1.64866	0.00143964	1.80835	up	expressed protein
Os06g0168500	5.25491	1.42571	0.922497	7.57821	7.48027	9.73476	0.000364889	1.80732	up	Syntaxin;; SNARE domain
Os11g0198250	2.10903	1.18103	2.75517	6.74547	5.50236	7.08355	1.261e-06	1.80628	up	expressed protein
Os03g0195100	0.551232	0.346492	0.875724	1.42986	2.3607	1.92039	0.000357074	1.80552	up	expressed protein
Os01g0946700	74.3576	34.9359	28.1749	135.575	145.163	160.152	5.45914e-11	1.80354	up	Glycosyl hydrolases family 17
Os03g0237201	14.5819	10.1192	20.6492	38.9349	44.9605	59.7951	2.70821e-06	1.80141	up	Aldo/keto reductase family
Os10g0130200	1.17548	0.544608	0.458749	2.0422	1.82524	3.12461	0.0018592	1.79938	up	expressed protein
Os01g0766300	8.60206	3.20441	0.968431	14.6772	12.2955	14.1479	7.83988e-05	1.79787	up	expressed protein
Os02g0218800	60.7991	21.9016	17.5529	112.045	92.2722	116.633	1.89208e-06	1.79754	up	Cytochrome P450
Os10g0465700	11.2479	7.11754	11.7388	33.3017	29.838	32.5921	6.62427e-20	1.7975	up	Glycosyl hydrolase family 14
Os12g0571100	294.436	105.011	93.2388	509.586	462.714	603.159	2.82047e-06	1.79685	up	Metallothionein
Os06g0599200	1.35014	0.524056	0.207359	2.1565	1.90233	2.6699	0.00030522	1.79404	up	Cytochrome P450
Os07g0476900	1.19404	0.19947	1.09569	2.87726	1.88772	3.12046	0.000535721	1.79347	up	Thioredoxin
Os02g0267200	17.4825	7.34301	2.30153	34.2489	28.359	24.163	0.000282108	1.79153	up	Pollen allergen;; Lytic transglycolase
Os02g0184900	94.8742	31.5853	34.1225	177.344	145.762	225.577	9.1076e-05	1.79132	up	Cytochrome P450
Os01g0706600	2.92945	2.01974	2.07396	8.59826	6.76759	6.92854	4.50232e-05	1.79028	up	expressed protein
Os04g0412000	6.2832	4.67883	2.87304	15.8176	16.7767	11.3163	1.94112e-07	1.78973	up	alpha/beta hydrolase fold;; Serine aminopeptidase, S33
Os08g0106501	5.40978	4.11298	3.23233	15.4447	15.577	9.35447	2.9852e-05	1.7886	up	Protein of unknown function (DUF679)
Os01g0198900	13.627	10.3744	6.17454	36.9672	37.135	21.5537	0.000201845	1.78844	up	Polyketide cyclase / dehydrase and lipid transport
Os06g0603300	8.04631	3.16712	2.34184	13.5784	14.0097	15.3843	5.62174e-08	1.78377	up	VQ motif
Os05g0555600	0.225822	0.407582	0.40766	1.48907	1.50388	0.883588	0.0010575	1.78255	up	Pyridine nucleotide-disulphide oxidoreductase;; Dihydroprymidine dehydrogenase domain II, 4Fe-4S cluster;; NAD(P)-binding Rossmann-like domain;; Pyridine nucleotide-disulphide oxidoreductase;; FAD dependent oxidoreductase;; Flavin containing amine oxidoreductase;; Glucose inhibited division protein A
Os01g0719900	1.58894	1.24319	1.50845	4.06243	4.94627	4.40227	1.65871e-06	1.77799	up	Lipase (class 3)
Os02g0267700	3.73979	1.99994	0.073073	7.81224	6.18187	4.5697	0.00698296	1.77745	up	Pollen allergen;; Lytic transglycolase
Os04g0552200	11.7805	9.29333	3.80081	26.8707	30.0647	22.4024	5.06737e-09	1.77733	up	Pollen allergen;; Lytic transglycolase
Oryza_sativa_newGene_3175	0.851628	0.27483	0.389059	0.966785	1.94677	1.86687	0.0099634	1.77246	up	Leucine rich repeat;; Leucine Rich repeats (2 copies);; Leucine Rich Repeat
Os04g0542200	5.1493	4.65582	7.60231	14.3844	13.5735	20.626	1.02468e-06	1.77148	up	OPT oligopeptide transporter protein
Os11g0114600	9.04644	6.11062	6.25374	22.9611	20.3107	25.1279	1.31648e-19	1.77138	up	Protein kinase domain;; Protein tyrosine kinase
Os10g0509600	3.31406	2.74498	2.3567	10.7562	7.27682	8.1487	0.00114644	1.77022	up	expressed protein
Os04g0176200	7.23501	2.40788	1.26431	11.2424	9.8044	11.9607	0.0002985	1.76677	up	O-methyltransferase
Os07g0111700	8.34605	6.39195	8.23609	22.6468	20.8473	32.2216	1.29411e-07	1.76516	up	Flavin-binding monooxygenase-like;; Pyridine nucleotide-disulphide oxidoreductase;; Pyridine nucleotide-disulphide oxidoreductase;; NAD(P)-binding Rossmann-like domain;; FAD dependent oxidoreductase;; L-lysine 6-monooxygenase (NADPH-requiring);; Pyridine nucleotide-disulphide oxidoreductase;; FAD binding domain;; FAD binding domain;; Flavin containing amine oxidoreductase;; Thi4 family;; Acetohyd…
Os03g0300801	2.4186	0.388036	0.893909	3.23548	4.41463	3.97621	0.000294931	1.76363	up	Glycosyl transferase family 8
Os01g0636400	7.76564	5.50425	3.7903	15.1945	16.7952	21.0884	1.74568e-08	1.76298	up	alpha/beta hydrolase fold;; Alpha/beta hydrolase family;; Serine aminopeptidase, S33
Os09g0376800	6.39838	11.1412	11.5257	28.2256	26.5526	35.6731	4.01483e-11	1.75721	up	Glycosyltransferase family 20
Os06g0643750	0.405228	0.971527	0.875311	2.15429	2.45813	2.39109	0.00242351	1.75387	up	Haemolysin-III related
Os06g0289900	1.71794	0.707601	1.3764	3.84298	3.42067	4.45013	4.31971e-06	1.74941	up	UDP-glucoronosyl and UDP-glucosyl transferase
Os03g0245700	5.90989	4.77896	5.00422	16.6194	13.6994	17.8743	1.06605e-13	1.74939	up	FAE1/Type III polyketide synthase-like protein;; 3-Oxoacyl-[acyl-carrier-protein (ACP)] synthase III C terminal;; Chalcone and stilbene synthases, C-terminal domain
Os05g0549900	5.6745	4.34273	4.17788	14.942	13.8399	14.9511	1.61106e-10	1.74862	up	PAP2 superfamily
Os11g0156401	4.62555	3.83998	3.64221	14.5935	11.4728	11.1651	2.81385e-09	1.74798	up	Transcriptional repressor, ovate
Os10g0122400	17.0981	7.13664	6.40989	35.3625	27.3089	31.9598	1.50057e-07	1.74715	up	Transferase family
Os06g0603000	34.5575	24.8935	28.1207	92.3267	77.0768	99.0119	9.41428e-19	1.74636	up	Heme oxygenase
Os01g0786700	5.8462	1.075	1.45603	8.9113	7.69381	9.24304	0.000473157	1.74171	up	Sulfite exporter TauE/SafE
Os01g0734150	4.15309	2.96305	3.18409	11.3951	9.3596	10.7195	3.14923e-08	1.73931	up	expressed protein
Os12g0576750	4.63184	2.69063	3.81837	13.5369	9.73329	10.8022	4.53045e-10	1.73906	up	Iron/zinc purple acid phosphatase-like protein C;; Purple acid Phosphatase, N-terminal domain
Os02g0594166	21.6019	7.69642	17.3625	54.5057	53.4477	80.1218	5.22755e-06	1.73421	up	expressed protein
Os10g0546100	10.4843	5.57593	3.33942	15.2665	21.1619	22.96	5.32253e-05	1.73339	up	Pollen proteins Ole e I like
Os04g0381700	23.8771	18.7186	29.2915	65.8878	64.8834	88.0743	1.22601e-09	1.73147	up	Helix-loop-helix DNA-binding domain
Os11g0117900	5.9876	3.47936	6.51417	15.5168	14.797	19.797	2.63345e-09	1.73074	up	Alpha/beta hydrolase family;; alpha/beta hydrolase fold;; Serine aminopeptidase, S33
Os08g0101500	12.9353	8.16091	8.71599	27.4651	25.5881	37.3005	6.8888e-07	1.72835	up	Molybdate transporter of MFS superfamily
Os07g0281800	7.73523	4.5456	6.35902	13.6209	12.3786	17.7473	7.06083e-06	1.72803	up	Molybdopterin-binding domain of aldehyde dehydrogenase
Os04g0561500	7.57961	6.95153	4.94621	23.9607	13.1584	18.53	0.000219999	1.72168	up	Prolyl oligopeptidase, N-terminal beta-propeller domain;; Prolyl oligopeptidase family
Os02g0785000	2.3911	2.33473	0.573007	5.81399	5.24088	5.04723	5.92644e-06	1.72071	up	Galactosyltransferase
Os08g0334900	1.5021	0.763977	0.900955	3.68659	2.5597	3.30495	1.59816e-05	1.71649	up	Xyloglucan fucosyltransferase
Os05g0107101	26.4542	12.4032	3.50377	46.9672	41.3843	39.8692	4.1563e-05	1.71318	up	expressed protein
Os03g0233900	260.49	208.378	113.322	590.234	675.078	484.695	1.103e-08	1.71298	up	Globin
Os07g0690900	1.10022	0.63416	0.483675	2.4006	2.22672	2.06454	5.50991e-05	1.71072	up	COBRA-like protein;; Cellulose binding domain
Os03g0156000	2.78811	1.39175	0.808895	4.68556	4.79122	5.86106	0.000242981	1.70799	up	Pollen allergen;; Lytic transglycolase
Os07g0471200	1.7167	0.706081	0.562596	3.44447	2.31375	3.22831	0.000146855	1.70743	up	expressed protein
Os01g0660200	5.76546	2.32009	1.40568	10.0106	10.775	7.80378	0.000101579	1.70598	up	Glycosyl hydrolases family 18
Os03g0320100	44.8634	16.971	21.6715	68.5897	62.3732	71.2131	2.76145e-08	1.70504	up	Alpha-L-arabinofuranosidase C-terminal domain
Os09g0129600	4.14816	3.22745	4.38878	9.44524	11.8294	13.6449	7.0574e-06	1.69961	up	expressed protein
Os06g0166050	1.4306	1.01218	1.02162	3.91563	2.59706	3.83814	0.00482387	1.69634	up	expressed protein
Os11g0210500	270.699	178.841	172.068	680.663	796.472	359.698	0.00885893	1.69101	up	Zinc-binding dehydrogenase;; Alcohol dehydrogenase GroES-like domain
Os03g0804900	2.27896	1.59294	1.4573	5.56021	4.53203	5.44677	1.63533e-06	1.68784	up	UDP-glucoronosyl and UDP-glucosyl transferase
Os06g0643700	10.1771	8.73419	11.9607	29.5793	24.4464	36.5624	5.65609e-08	1.68767	up	Haemolysin-III related
Os12g0431700	5.06733	5.38411	3.14395	15.4662	11.685	12.6863	3.67265e-11	1.68576	up	von Willebrand factor type A domain;; von Willebrand factor type A domain;; von Willebrand factor type A domain;; VWA domain containing CoxE-like protein
Oryza_sativa_newGene_4533	0.778507	0.469049	0.505955	1.96177	1.2216	1.50993	0.00283173	1.68296	up	No apical meristem-associated C-terminal domain;; Myb/SANT-like DNA-binding domain
Os07g0679300	18.8936	11.1187	9.99974	42.346	33.9689	41.3359	2.31237e-12	1.68218	up	Alpha galactosidase A;; Alpha galactosidase A C-terminal beta sandwich domain;; Melibiase
Os03g0369600	5.09326	0.607318	0.771826	6.36785	6.32137	6.59846	0.0090132	1.68142	up	Peroxidase
Os06g0500700	5.09859	2.93636	3.60699	11.3188	10.3489	12.4934	3.06232e-09	1.67989	up	Cytochrome P450
Os10g0195250	77.0411	38.7283	63.0021	195.68	196.407	267.237	4.13051e-08	1.67985	up	expressed protein
Os01g0955100	11.5589	6.75575	2.97644	20.2025	22.2911	20.2733	4.81075e-08	1.67844	up	EF hand;; EF-hand domain pair;; EF-hand domain pair;; EF-hand domain;; EF hand
Oryza_sativa_newGene_2101	2.70361	1.72837	1.29144	7.02874	5.11422	5.07872	1.89208e-06	1.67776	up	No apical meristem (NAM) protein;; No apical meristem (NAM) protein
Os09g0435700	1.03456	0.523093	0.204516	1.31507	2.04313	1.87152	0.00367494	1.67714	up	alpha/beta hydrolase fold;; Carboxylesterase family
Os12g0204550	4.38132	4.59577	4.49599	11.9244	11.7023	15.6545	4.50392e-09	1.6764	up	expressed protein
Os04g0654400	1.10323	1.38109	1.24528	3.23156	3.00668	3.61232	0.00125878	1.67522	up	expressed protein
Os11g0216900	22.7039	13.2071	15.5245	45.3516	36.1504	63.006	0.000667354	1.67479	up	Initiation factor 2 subunit family
Os01g0332200	1.07529	1.41378	1.89303	4.56048	3.77798	4.37039	0.00012648	1.67263	up	2OG-Fe(II) oxygenase superfamily;; non-haem dioxygenase in morphine synthesis N-terminal
Os02g0215200	3.90739	3.55582	2.1915	12.2803	6.35457	9.69929	0.00358611	1.67188	up	Histone deacetylase domain
Os01g0220100	17.7186	10.2147	15.5036	42.608	33.0605	50.4833	9.97203e-07	1.66911	up	Glycosyl hydrolase family 9;; Carbohydrate binding domain CBM49
Os11g0249000	0.257807	0.245417	0.138999	0.526815	0.809805	0.568518	0.00664722	1.66516	up	NB-ARC domain
Os05g0276500	32.2516	22.9329	9.63877	61.361	70.9763	55.9936	7.94045e-08	1.6609	up	Lytic transglycolase;; Pollen allergen
Os04g0117900	4.25718	2.33691	3.5127	10.5931	9.36107	9.17093	1.35205e-08	1.66048	up	Amidase
Os01g0638600	3.64352	2.62793	5.42938	10.8114	9.91494	12.897	8.22098e-09	1.65833	up	UDP-glucoronosyl and UDP-glucosyl transferase
Os01g0126900	29.1353	27.9727	14.4495	71.8708	74.0949	60.7525	8.08773e-15	1.65792	up	Multicopper oxidase;; Multicopper oxidase;; Multicopper oxidase
Os03g0232050	3.13909	2.18025	1.14196	6.62758	4.69669	7.38918	8.89841e-05	1.65745	up	F-box-like;; F-box domain
Os01g0316100	0.234922	0.604883	0.365901	1.00256	1.04282	1.49146	0.00915831	1.65528	up	FAD dependent oxidoreductase
Os11g0654400	6.03501	2.5519	4.2632	10.4143	14.559	11.8024	1.05663e-06	1.65397	up	Enoyl-(Acyl carrier protein) reductase;; short chain dehydrogenase;; KR domain
Os02g0714600	94.263	82.3474	107.973	233.68	241.031	333.258	2.4066e-07	1.65092	up	Phosphoribosyl transferase domain;; N-terminal domain of ribose phosphate pyrophosphokinase
Os05g0215000	2.42303	2.70368	3.87473	8.16266	6.48043	9.67732	6.57315e-07	1.64606	up	BURP domain
Os06g0115300	10.9899	6.85492	4.77628	21.3412	19.7425	24.0083	5.18927e-07	1.64599	up	Acyl CoA binding protein
Os06g0255100	5.01428	2.79845	2.4288	8.86389	9.22755	11.2793	1.29411e-07	1.64429	up	2OG-Fe(II) oxygenase superfamily;; non-haem dioxygenase in morphine synthesis N-terminal
Os03g0168000	9.06508	10.0097	4.99434	22.9802	30.3013	16.6606	0.000870681	1.64395	up	MFS/sugar transport protein
Os01g0587400	1.95017	1.55517	1.52402	5.79277	3.60414	5.6985	7.66679e-07	1.64112	up	Protein kinase domain;; Protein tyrosine kinase;; D-mannose binding lectin;; S-locus glycoprotein domain;; PAN-like domain
Os06g0474300	3.67514	1.75565	1.17532	7.63072	5.30097	6.0751	8.94836e-05	1.64107	up	Methyltransferase domain;; Putative S-adenosyl-L-methionine-dependent methyltransferase
Os06g0147300	6.89736	4.28804	1.69383	11.9539	11.9654	13.1306	1.04657e-05	1.64069	up	expressed protein
Os06g0185500	9.57775	5.63301	7.17821	22.9172	17.8102	23.0532	3.43531e-11	1.63851	up	Transferase family
Os10g0419400	12.2208	9.86967	6.61852	30.3983	30.1255	21.3619	1.18774e-07	1.63742	up	ARD/ARD' family;; Cupin domain;; AraC-like ligand binding domain
Os12g0567800	48.7499	17.0493	19.207	72.5011	77.4493	92.6593	1.56512e-05	1.63441	up	Metallothionein
Os02g0803600	1.2034	1.12622	0.347676	2.59028	2.51498	2.5471	0.00386818	1.63397	up	Synaptobrevin;; Regulated-SNARE-like domain
Os08g0246100	4.7246	1.99134	1.64685	7.03957	7.43941	9.38049	4.43107e-05	1.63211	up	NB-ARC domain
Os07g0584200	2.67527	1.32876	1.86612	5.15971	4.87573	6.76246	3.84781e-07	1.631	up	NPH3 family
Os03g0559700	8.33501	7.15433	10.6975	22.3833	20.0377	31.4179	3.08845e-05	1.6309	up	expressed protein
Os10g0341401	0.494803	0.447694	0.429991	1.42704	0.971693	1.51276	0.000163956	1.63046	up	expressed protein
Os01g0639600	7.91021	3.87475	2.21679	14.0076	15.2162	10.6478	0.000123694	1.62904	up	Protein of unknown function (DUF1645)
Os07g0419300	1.16752	0.212849	2.51176	3.86452	2.92202	3.09096	0.0035127	1.62882	up	Thaumatin family
Os05g0278500	23.7983	13.6859	16.0833	47.3073	44.2514	59.5549	9.36153e-09	1.62467	up	Transferase family
Os08g0245200	17.2164	10.0385	6.783	36.1291	29.3987	30.8647	5.37348e-09	1.62461	up	AMP-binding enzyme;; AMP-binding enzyme C-terminal domain
Os02g0589400	8.76266	0	6.22835	15.2544	13.0137	14.071	0.000921756	1.62331	up	UDP-glucoronosyl and UDP-glucosyl transferase
Os10g0537800	28.8367	7.75892	5.96168	40.7214	38.6762	41.6819	0.000714732	1.62326	up	Xylanase inhibitor N-terminal;; Xylanase inhibitor C-terminal;; Eukaryotic aspartyl protease
Os07g0271000	1.59009	0.725241	0.91079	3.14287	2.30687	3.67975	0.000124896	1.6205	up	GDP dissociation inhibitor
Os01g0704100	39.0234	13.6607	8.47517	61.2091	48.7882	63.3868	0.00074546	1.61937	up	Major Facilitator Superfamily
Os04g0611400	12.0981	8.58789	3.49289	22.6924	22.4398	23.0982	5.56596e-10	1.61859	up	PA domain
Os05g0525600	3.11643	3.06276	0.95041	7.22645	6.28855	6.68913	8.3696e-09	1.61195	up	Carbohydrate-binding protein of the ER;; Protein tyrosine kinase;; Protein kinase domain;; Leucine rich repeat
Os06g0218300	3.08682	2.65744	1.3362	6.45578	7.09366	6.30047	8.69241e-07	1.61099	up	Ring finger domain;; RING-like zinc finger;; RING-H2 zinc finger domain;; Zinc finger, C3HC4 type (RING finger);; Zinc finger, C3HC4 type (RING finger);; RING-type zinc-finger
Os05g0399300	96.6399	54.6213	51.2741	187.488	176.188	203.053	2.08592e-14	1.61043	up	Chitinase class I
Os03g0365900	23.124	17.7475	12.0706	50.0696	47.9025	49.9707	1.66138e-16	1.6099	up	GDSL-like Lipase/Acylhydrolase
Os05g0111800	2.8274	1.25333	0.668038	4.91079	4.29677	4.14753	3.07701e-05	1.6086	up	Protein phosphatase 2C;; Protein phosphatase 2C
Os06g0325200	1.83498	1.42937	0.903794	3.92968	4.21911	3.4904	3.42211e-05	1.60296	up	Sugar (and other) transporter;; Major Facilitator Superfamily
Os06g0220300	16.2021	8.35191	4.93159	32.0311	26.0742	24.354	1.55177e-05	1.60275	up	Phosphate-induced protein 1 conserved region
Os07g0611500	8.28678	1.87159	2.79775	13.7194	8.7144	13.8592	0.00981496	1.6022	up	C1 domain;; Phorbol esters/diacylglycerol binding domain (C1 domain)
Os01g0315600	0.622275	0.617352	0.788495	1.89206	1.58467	2.13536	0.00198445	1.59909	up	Serine aminopeptidase, S33
Os06g0481200	9.86145	5.87034	6.50449	24.0054	15.0977	22.6313	3.62944e-05	1.59882	up	Glycosyl hydrolases family 28
Os11g0621300	11.339	8.23557	11.0461	30.6934	23.5418	30.5279	2.14428e-13	1.59808	up	Glycine-rich domain-containing protein-like
Os12g0637500	0.835753	1.57404	0.81592	3.76534	2.76553	2.39585	9.9694e-05	1.59717	up	expressed protein
Os05g0500600	0.872716	0.651397	1.21779	2.2616	2.25883	3.07524	0.000673754	1.59699	up	GRAS domain family
Os08g0108700	24.5987	15.6798	25.015	61.022	66.1256	66.9826	9.36324e-17	1.59537	up	Glycolipid transfer protein (GLTP)
Os04g0669900	5.32405	5.3718	8.35551	16.2313	15.1935	20.9321	1.58994e-08	1.59524	up	Phosphotransferase enzyme family;; Choline/ethanolamine kinase
Os07g0611400	3.80675	0.974204	1.28506	6.90864	5.17141	4.85584	0.0025892	1.59148	up	C1 domain
Os09g0497900	2.51093	1.91719	2.41883	7.20101	4.79453	6.81892	3.17248e-06	1.58696	up	No apical meristem (NAM) protein
Os03g0102700	145.634	91.0596	126.879	334.812	261.838	414.628	1.67473e-05	1.58324	up	Pollen allergen;; Lytic transglycolase
Os04g0584201	1.37612	0.580546	0.913556	3.17711	1.999	2.73075	0.000761925	1.58046	up	Protein tyrosine kinase;; Protein kinase domain
Os05g0433800	3.96677	2.14801	0.890356	7.29314	7.46354	4.60104	0.00410504	1.57994	up	Protein of unknown function (DUF1218)
Os07g0533600	1.10472	1.59307	0.2861	2.36393	2.53044	3.33374	0.000707701	1.57992	up	Xylanase inhibitor N-terminal;; Xylanase inhibitor C-terminal;; Eukaryotic aspartyl protease
Os01g0689451	12.1322	8.37248	12.5736	28.1923	24.2137	35.9116	4.53673e-07	1.57944	up	Hemerythrin HHE cation binding domain;; Zinc-ribbon;; CHY zinc finger
Os11g0640500	2.23721	0.764432	0.773716	3.91035	3.06128	3.43588	8.00126e-05	1.57845	up	Domain of unknown function (DUF4220);; Protein of unknown function, DUF594
Os03g0594400	7.7006	4.02842	4.1379	13.5806	12.6774	17.0211	6.40826e-07	1.57307	up	Sugar (and other) transporter;; Major Facilitator Superfamily
Os07g0173300	3.62684	3.75581	0.066233	6.60324	6.66156	7.09119	0.000501782	1.56815	up	expressed protein
Os03g0129800	0.838075	0.570458	0.144647	1.42281	1.72789	1.29413	0.00945512	1.56637	up	Nucleotide-diphospho-sugar transferase
Os08g0337800	2.64113	1.86801	1.81079	5.21379	5.34148	6.65092	4.60913e-06	1.56507	up	Plant protein of unknown function
Os04g0664900	6.72326	3.47329	5.35439	15.3289	15.7963	15.8104	1.01808e-10	1.56486	up	Glycosyl hydrolases family 32 N-terminal domain
Os05g0433400	3.0014	2.98961	0.907289	6.54623	6.82013	5.66398	0.000650367	1.56329	up	Protein of unknown function (DUF1218)
Os09g0466800	2.50839	2.05464	1.30274	5.73702	5.27467	4.87508	1.268e-05	1.56309	up	Protein of unknown function (DUF563)
Os06g0560300	0.775086	1.29794	1.09615	2.43772	2.09919	3.15454	0.000168705	1.55635	up	No apical meristem (NAM) protein
Os01g0921100	2.88915	1.86662	0.644142	5.34364	3.77217	5.55439	0.000828329	1.55512	up	Nucleotide-diphospho-sugar transferase
Os02g0742100	2.1105	2.93006	8.83402	10.7038	12.7668	9.61571	0.0057777	1.55404	up	expressed protein
Os11g0131900	35.7021	15.7661	23.9809	54.2969	51.8065	63.8585	6.51434e-10	1.55256	up	Alpha-L-arabinofuranosidase C-terminal domain
Os03g0124900	4.91504	2.88079	4.87537	12.1972	9.06733	12.6502	6.63085e-08	1.55216	up	Glycosyl hydrolases family 28;; Pectate lyase superfamily protein
Os04g0524500	1.85659	1.53323	1.83713	3.787	4.88257	5.2541	1.29689e-06	1.55035	up	OPT oligopeptide transporter protein
Os11g0609500	8.5514	4.42583	5.35526	17.1644	17.0891	18.1512	1.13389e-13	1.54935	up	Protein tyrosine kinase;; Protein kinase domain
Os10g0525500	1.78545	1.61965	1.83937	3.6067	5.479	4.95581	0.000773403	1.54781	up	Glutathione S-transferase, N-terminal domain;; Glutathione S-transferase, N-terminal domain;; Glutathione S-transferase, N-terminal domain
Os03g0306700	6.47189	2.54123	5.98664	12.2683	10.9285	16.8087	0.000345214	1.54605	up	bZIP transcription factor;; Basic region leucine zipper
Os07g0193000	17.7533	13.5721	8.4911	34.9569	34.158	37.2496	1.66521e-15	1.54331	up	Glucose / Sorbosone dehydrogenase
Os02g0152400	6.27628	4.48218	5.82789	15.1822	18.2327	12.1841	1.96362e-07	1.5413	up	Ribulose bisphosphate carboxylase, small chain
Os01g0626400	1.21413	1.2094	1.34691	3.37291	3.31993	3.36907	0.000195557	1.53821	up	WRKY DNA -binding domain
Os03g0428700	3.46412	3.89532	2.51584	7.999	11.2918	6.9813	0.00017751	1.53706	up	Pollen allergen;; Lytic transglycolase
Oryza_sativa_newGene_84	0.785472	0.347369	0.38447	1.55689	1.09324	1.40492	0.00326128	1.53591	up	Domain of unknown function (DUF4413);; hAT family C-terminal dimerisation region;; BED zinc finger
Os10g0467900	2.32402	1.78502	2.4382	6.20133	5.37449	5.73853	2.5087e-08	1.53445	up	Leucine rich repeat;; Leucine Rich repeats (2 copies);; Protein kinase domain;; Protein tyrosine kinase;; Leucine Rich Repeat;; Leucine Rich repeat
Os07g0659300	2.23579	1.9066	1.1733	5.12459	4.67627	4.3599	0.000671619	1.53127	up	Domain of unknown function (DUF4228)
Os06g0168901	1.75359	1.18284	1.71864	4.06693	4.47335	3.77266	0.000524295	1.53123	up	X8 domain
Os05g0552200	5.04554	4.11437	5.92029	13.1253	12.4413	14.063	2.28649e-07	1.52858	up	Galactosyltransferase
Os04g0483500	14.4976	8.76658	11.8527	29.3186	26.6881	36.4675	2.25433e-08	1.52698	up	short chain dehydrogenase;; Enoyl-(Acyl carrier protein) reductase
Os12g0431300	1.10803	1.09449	0.910912	2.96959	2.27913	2.94572	4.15456e-05	1.52684	up	WD40-like Beta Propeller Repeat
Os01g0951500	3.13204	2.10929	2.94934	6.96701	6.08437	8.5012	1.24791e-06	1.52587	up	Cytochrome P450
Os03g0148000	2.74593	1.93246	1.40119	5.68536	4.40874	5.96219	2.3177e-05	1.52535	up	Protein of unknown function (DUF677)
Os06g0149900	17.455	9.02435	10.0934	31.6427	28.4969	36.269	1.11008e-08	1.52442	up	Pyridoxal-phosphate dependent enzyme
Oryza_sativa_newGene_4981	12.7082	8.98032	6.79515	25.4272	21.8551	27.7645	1.28943e-10	1.52404	up	UDP-glucoronosyl and UDP-glucosyl transferase
Os05g0590300	3.44222	1.41595	0.931164	4.04142	5.13934	6.1864	0.00443276	1.52403	up	Alpha/beta hydrolase family;; alpha/beta hydrolase fold
Os08g0101800	2.19472	1.75638	1.56541	4.79194	5.12644	4.58396	2.17352e-06	1.52342	up	Glycosyl transferase family 90
Os05g0217700	27.4888	23.9677	27.5315	64.5746	55.7041	86.4749	1.26622e-05	1.52284	up	BURP domain
Os10g0193100	21.4648	18.5556	4.35365	35.8631	44.224	37.1854	4.01632e-05	1.52276	up	Probable lipid transfer
Os01g0734200	7.15591	5.36925	7.42808	24.0944	16.4044	12.9455	0.00219874	1.52176	up	Respiratory burst NADPH oxidase;; EF hand
Os02g0291600	7.44857	4.14163	1.78817	14.7389	10.5783	10.0371	0.00235676	1.5194	up	GDSL-like Lipase/Acylhydrolase
Os03g0418000	2.20879	2.66058	2.64711	6.99341	5.54091	7.08917	7.83988e-05	1.5188	up	Chitinase class I;; Chitin recognition protein
Os12g0411700	2.84924	1.24976	0.81106	3.00795	3.32722	3.35709	5.99411e-05	1.51837	up	ABC-2 type transporter;; ABC transporter
Os05g0116000	49.4781	29.8126	39.0256	97.5178	102.919	102.31	1.39621e-15	1.51796	up	Cupin
Os08g0377500	11.5714	6.55671	5.75471	24.4938	18.311	19.9149	5.71761e-07	1.51615	up	Protein of unknown function, DUF599
Os07g0599600	25.3803	26.8145	32.6209	82.4981	68.2211	70.1019	5.99216e-15	1.51542	up	expressed protein
Os12g0261300	0.534843	0.422856	0.732132	1.68958	1.12285	1.69929	0.00183993	1.51163	up	expressed protein
Os07g0584283	1.97604	1.39387	1.71248	4.11604	4.42352	4.69758	5.12577e-05	1.51085	up	NPH3 family
Os02g0256200	162.371	149.061	154.016	393.233	383.292	431.655	7.65556e-15	1.50891	up	expressed protein
Os01g0369700	89.2922	68.7168	76.5287	178.752	198.597	231.426	6.70448e-14	1.50776	up	Glutathione S-transferase, N-terminal domain;; Glutathione S-transferase, C-terminal domain;; Glutathione S-transferase, N-terminal domain;; Glutathione S-transferase, N-terminal domain;; Glutathione S-transferase, C-terminal domain;; Glutathione S-transferase, C-terminal domain
Os02g0108800	14.4176	8.54506	11.0602	29.6695	27.7394	30.944	5.70959e-13	1.50578	up	Cytochrome P450
Os09g0455900	4.66823	3.4675	4.47577	9.53423	10.6539	12.4274	3.53322e-06	1.50174	up	alpha/beta hydrolase fold;; Carboxylesterase family
Os06g0499100	39.6076	23.6655	19.1416	65.0027	64.5866	84.1556	2.40845e-06	1.50008	up	expressed protein
Os10g0528300	17.4856	19.1001	14.0423	39.018	38.1537	53.3258	6.62984e-07	1.49815	up	Glutathione S-transferase, N-terminal domain;; Glutathione S-transferase, N-terminal domain;; Glutathione S-transferase, N-terminal domain;; Glutathione S-transferase, C-terminal domain;; Glutathione S-transferase, C-terminal domain
Os03g0603600	3.13451	1.5921	2.26	4.73703	5.36685	7.93716	0.00270633	1.49779	up	Glycerophosphoryl diester phosphodiesterase family
Os04g0604900	13.3262	5.39899	7.36766	23.2285	18.9068	25.4607	1.09646e-05	1.49774	up	Glycosyl hydrolases family 16;; Xyloglucan endo-transglycosylase (XET) C-terminus
Os06g0714700	2.18134	1.51878	1.06492	4.97988	3.24683	4.10902	0.00542123	1.49683	up	expressed protein
Os10g0555700	166.914	112.682	85.4535	333.166	275.779	334.929	1.63457e-10	1.49655	up	Pollen allergen;; Lytic transglycolase
Os11g0587600	14.2189	10.6773	11.543	32.7871	26.8302	34.0972	2.62827e-14	1.4954	up	ABC-2 type transporter;; ABC transporter;; ABC-transporter extracellular N-terminal
Os07g0268800	0.450001	0.456473	0.365227	1.09455	1.0734	1.13854	0.00637743	1.49473	up	Domain of unknown function (DUF4220);; Protein of unknown function, DUF594
Os01g0734000	3.61508	3.66713	4.52253	10.2469	8.22041	11.8368	5.04694e-06	1.49322	up	WRKY DNA -binding domain
Os06g0220600	4.11154	4.45573	2.67473	9.49108	11.7231	7.73449	5.87705e-06	1.49301	up	RNA recognition motif. (a.k.a. RRM, RBD, or RNP domain)
Os03g0431600	7.0306	3.34854	10.0309	14.2783	16.2218	21.7325	0.000692874	1.49212	up	expressed protein
Os05g0120200	3.43295	3.99876	3.11839	10.8743	7.37561	8.80575	1.14319e-07	1.49048	up	ABC-2 type transporter;; ABC transporter
Os09g0322500	8.55595	4.97348	4.63007	15.929	13.7319	17.6195	1.36017e-08	1.48945	up	Ankyrin repeats (3 copies);; Ankyrin repeats (many copies);; Domain of unknown function;; Ankyrin repeats (many copies);; Ankyrin repeat;; Ankyrin repeat
Os06g0692600	1.56588	0.806794	0.360894	2.50222	1.85737	2.71007	0.00265529	1.48724	up	Leucine rich repeat;; Protein kinase domain;; Protein tyrosine kinase;; Leucine Rich repeats (2 copies);; Leucine Rich Repeat;; Leucine Rich repeat;; Leucine rich repeat N-terminal domain;; Phosphotransferase enzyme family
Os03g0663600	2.44784	2.71213	2.77792	6.77595	8.7802	4.69746	0.00159462	1.48704	up	Thaumatin family
Os01g0106300	2.53751	2.22302	2.11885	5.76008	4.31934	7.52346	0.000629124	1.48492	up	NmrA-like family;; NAD(P)H-binding;; NAD dependent epimerase/dehydratase family;; 3-beta hydroxysteroid dehydrogenase/isomerase family
Os04g0289500	4.56461	2.55895	0.976224	7.80316	7.47086	5.77183	0.00210497	1.48399	up	Cysteine-rich secretory protein family
Os05g0552600	29.9382	16.76	2.76441	56.3635	42.9968	35.4282	0.00964505	1.48351	up	Protein of unknown function (DUF2477)
Os05g0369500	1.42135	0.636883	0.881406	3.02734	2.62858	1.92888	0.000509154	1.48304	up	Exo70 exocyst complex subunit
Os02g0262800	0.414881	0.285977	0.322731	0.913428	0.936603	0.766244	0.0016413	1.48195	up	NB-ARC domain
Os01g0847800	5.04989	3.1386	3.26434	9.95513	9.32762	9.94433	2.45814e-06	1.48128	up	Aldo/keto reductase family
Os05g0552550	7.54369	4.66144	1.99302	11.7347	14.7395	10.0373	0.00106923	1.48126	up	expressed protein
Os06g0354500	17.4077	8.89861	9.10355	32.6172	23.3127	33.8785	7.88297e-05	1.48061	up	Acyl-CoA oxidase;; Acyl-CoA dehydrogenase, middle domain;; Acyl-CoA dehydrogenase, C-terminal domain
Os06g0675600	6.08146	4.00007	4.41174	11.5814	11.0822	14.3179	2.91601e-07	1.48054	up	No apical meristem (NAM) protein
Os10g0515200	0.900496	0.845087	0.394046	1.44393	1.92436	2.1258	0.00282703	1.48028	up	Cytochrome P450
Os01g0249100	4.69162	2.84698	3.23687	8.45558	8.02596	11.1141	0.000265598	1.47891	up	Lytic transglycolase;; Pollen allergen
Os06g0158000	5.20459	2.51816	1.85319	7.6509	7.06124	9.82918	0.000524295	1.47886	up	AMP-binding enzyme
Os11g0246200	119.133	82.2525	48.736	230.879	220.617	187.955	2.80499e-08	1.47812	up	Kelch motif;; Kelch motif;; Galactose oxidase, central domain;; Galactose oxidase, central domain;; Kelch motif;; F-box domain
Os01g0653200	3.93231	2.14738	1.4492	7.53512	6.13535	5.62753	3.87988e-05	1.47808	up	Glycosyltransferase Family 4;; Glycosyl transferases group 1;; Glycosyl transferases group 1;; Glycosyl transferase 4-like domain
Os10g0577100	1.37121	0.73827	0.729063	2.5667	2.00195	2.75604	4.93676e-05	1.47791	up	expressed protein
Os08g0401800	0.92396	0.425523	0.50554	1.75902	1.11217	1.8943	0.00277946	1.47729	up	Phospholipase D C terminal;; Phospholipase D Active site motif
Os06g0264500	21.853	16.9788	20.8171	52.5053	41.4175	57.5721	9.27902e-10	1.47712	up	POT family
Os03g0154000	4.97416	7.14648	8.09683	14.8213	14.7982	21.4395	4.46297e-05	1.4755	up	FAD binding domain;; Lycopene cyclase protein;; FAD binding domain;; Flavin containing amine oxidoreductase
Oryza_sativa_newGene_1228	24.0282	27.1406	26.9245	64.5504	71.3155	61.9377	1.55379e-14	1.47506	up	Papain family cysteine protease;; Cathepsin propeptide inhibitor domain (I29);; Peptidase C1-like family
Os04g0410400	21.7612	11.3979	6.49655	41.1751	32.1209	28.1603	0.00117024	1.47449	up	Root cap
Os11g0151500	15.4319	8.88829	15.7211	30.5857	31.2183	40.6505	1.62221e-07	1.47308	up	Major Facilitator Superfamily
Os05g0375400	125.749	107.77	133.553	298.606	236.517	393.023	0.00018741	1.47251	up	Glycosyl hydrolases family 17
Os02g0559300	1.07708	0.70229	0.436496	1.58455	1.86787	2.27594	0.00037161	1.46688	up	Protein kinase domain;; Protein tyrosine kinase
Os06g0718400	16.6953	8.48847	12.8786	29.8455	26.9348	39.2893	3.66886e-05	1.46446	up	Plastocyanin-like domain
Os02g0767200	6.57753	3.72926	3.64931	14.3932	9.21057	11.3291	8.95234e-05	1.46413	up	Lipase (class 3)
Os01g0916000	71.6483	27.7827	19.6712	96.5914	104.265	101.048	0.0003195	1.46128	up	expressed protein
Os10g0509401	15.6227	11.6545	20.8321	41.4267	31.5131	47.7089	1.17919e-05	1.46056	up	expressed protein
Os01g0647200	17.1856	12.771	27.9746	41.5845	40.0933	63.0285	0.0023894	1.45961	up	expressed protein
Os07g0539300	36.7137	19.4846	25.3703	62.9026	60.3202	81.3114	2.11956e-06	1.45493	up	Glycosyl hydrolases family 17;; X8 domain
Os08g0530300	3.47791	2.09541	2.15403	6.99154	5.28534	7.08469	2.04421e-06	1.45185	up	Exo70 exocyst complex subunit
Os12g0165600	1.24882	1.02351	0.569539	2.34212	2.63804	2.15679	0.0015838	1.4515	up	Exo70 exocyst complex subunit
Os08g0288400	4.0163	2.18729	1.14251	7.45324	5.89409	5.12875	0.00143476	1.45006	up	Endomembrane protein 70
Os02g0550800	2.04772	0.964704	1.56308	3.80061	3.28179	4.19693	3.819e-05	1.44538	up	Ammonium Transporter Family
Os06g0199700	15.1482	9.72333	11.5619	31.0126	29.5707	30.1738	3.22059e-06	1.44442	up	expressed protein
Os03g0314500	14.0976	11.3974	8.80054	32.1844	23.5984	28.4365	2.06911e-08	1.44351	up	WD40-like Beta Propeller Repeat;; Dipeptidyl peptidase IV (DPP IV) N-terminal region
Os01g0337500	1.85431	1.2537	0.394483	3.13454	2.82249	2.82695	0.000113836	1.44304	up	Inorganic H+ pyrophosphatase
Os04g0306400	65.6841	50.6726	82.0463	158.603	131.799	199.933	1.61169e-05	1.44104	up	Ribose 5-phosphate isomerase A (phosphoriboisomerase A)
Os02g0258800	19.0074	10.4476	12.1108	35.3895	28.1164	39.7228	3.11538e-06	1.43895	up	expressed protein
Os03g0189400	25.9103	14.3608	13.3555	43.2604	39.7968	50.0786	2.08784e-07	1.43784	up	Alcohol dehydrogenase GroES-like domain;; Zinc-binding dehydrogenase
Os10g0522200	3.60248	2.64372	4.28106	10.152	7.50725	8.29356	5.33875e-05	1.43368	up	Putative S-adenosyl-L-methionine-dependent methyltransferase
Os01g0945200	8.28627	3.46867	4.18761	13.1129	11.4234	15.9023	0.00014297	1.42989	up	Amino acid permease;; Amino acid permease
Os03g0127500	1.39331	0.986883	0.809792	2.61245	2.74146	2.51462	0.00179387	1.4281	up	bZIP transcription factor;; Basic region leucine zipper
Os02g0582900	124.768	49.9115	47.6366	183.853	157.179	208.355	0.000515981	1.42686	up	expressed protein
Os04g0669800	56.5154	47.7418	52.5271	106.715	104.035	173.544	0.0043693	1.42672	up	Phosphotransferase enzyme family
Os01g0563000	44.9876	27.5439	30.9133	83.4698	55.025	68.2034	2.66561e-06	1.42611	up	FKBP-type peptidyl-prolyl cis-trans isomerase
Os11g0182200	17.9985	17.823	15.2705	50.2183	46.8519	28.4969	0.000691744	1.42569	up	Transferase family
Os01g0588400	3.40974	2.95442	1.96166	5.74321	7.07297	7.43743	0.000108036	1.42488	up	SPFH domain / Band 7 family
Os01g0648000	28.3293	13.9373	18.3607	51.4749	38.7409	58.7889	0.000146855	1.42474	up	Ion transport protein;; Ankyrin repeats (many copies);; Ankyrin repeats (3 copies);; KHA, dimerisation domain of potassium ion channel;; Ankyrin repeat;; Ankyrin repeats (many copies);; Cyclic nucleotide-binding domain;; Ankyrin repeat;; Ion channel
Os11g0484500	35.6459	31.6995	24.2477	81.1064	64.5525	79.1725	1.96604e-13	1.4247	up	6-phosphogluconate dehydrogenase, C-terminal domain;; NAD binding domain of 6-phosphogluconate dehydrogenase
Os06g0542300	5.81427	3.37512	4.23227	11.0767	9.00667	12.9049	3.01282e-05	1.42437	up	Heavy-metal-associated domain
Os06g0721800	28.4437	11.1313	17.1168	43.6809	39.0023	56.4151	0.000517523	1.42094	up	Plastocyanin-like domain
Os09g0455000	10.4778	3.9125	4.41168	19.4963	14.7982	11.9992	0.0077171	1.42017	up	Protein kinase domain;; Protein tyrosine kinase
Os07g0599500	18.5693	20.0832	27.4168	56.4228	52.7998	51.3211	4.35849e-12	1.41713	up	expressed protein
Os11g0207600	2.42868	2.72871	2.51669	7.08005	4.74082	6.86885	0.000524295	1.41319	up	Myb-like DNA-binding domain;; Myb-like DNA-binding domain
Os12g0210300	25.7354	9.93168	14.4343	38.8823	35.8597	48.1128	0.000104202	1.41287	up	Glutathione S-transferase, N-terminal domain;; Glutathione S-transferase, N-terminal domain;; Glutathione S-transferase, N-terminal domain;; Glutathione S-transferase, C-terminal domain;; Glutathione S-transferase, C-terminal domain
Os01g0848475	1.6915	1.61053	1.32454	4.39447	3.7716	3.12741	0.000165865	1.41254	up	expressed protein
Os06g0641066	1.5972	1.52581	0.93433	3.26347	3.19823	3.46055	0.00107321	1.41249	up	Cytochrome P450
Os09g0526700	3.59758	2.66	3.04816	7.03337	9.0582	6.90885	2.31636e-05	1.41203	up	GDP-mannose 4,6 dehydratase;; NAD dependent epimerase/dehydratase family;; 3-beta hydroxysteroid dehydrogenase/isomerase family;; Polysaccharide biosynthesis protein;; RmlD substrate binding domain;; NAD(P)H-binding;; short chain dehydrogenase;; Male sterility protein;; KR domain
Os10g0557900	1.49408	1.46491	2.63713	4.68715	4.11194	4.73968	0.000193004	1.4104	up	Matrixin;; Putative peptidoglycan binding domain
Os09g0371000	4.36744	2.77088	1.74406	7.99474	6.69643	6.97792	9.21031e-06	1.40755	up	Major Facilitator Superfamily;; Sugar (and other) transporter
Os05g0524500	3.82137	3.81333	1.97707	8.17886	7.53125	6.76144	1.00715e-07	1.40697	up	Carbohydrate-binding protein of the ER;; Protein tyrosine kinase;; Protein kinase domain;; Leucine rich repeat
Os04g0530700	11.1929	7.60027	10.4333	23.9852	21.8814	26.3817	2.15399e-12	1.4069	up	Glycosyl hydrolase family 3 C-terminal domain;; Glycosyl hydrolase family 3 N terminal domain;; Fibronectin type III-like domain
Os02g0666700	5.39299	5.67628	4.0355	11.4707	11.3973	13.7185	2.90096e-07	1.40625	up	Permease for cytosine/purines, uracil, thiamine, allantoin
Os06g0503250	8.09112	11.764	6.4897	23.975	19.4132	20.3585	7.04297e-10	1.40615	up	ABC transporter;; AAA domain, putative AbiEii toxin, Type IV TA system
Os02g0302200	3.27268	2.10409	2.05193	5.18984	5.64857	6.88966	5.45502e-05	1.40511	up	Aminotransferase class I and II;; Beta-eliminating lyase
Os01g0960400	11.3249	4.66836	7.32143	20.6998	13.7071	22.0037	4.57283e-08	1.40493	up	Protein kinase domain;; Protein tyrosine kinase;; Leucine rich repeat;; Leucine Rich repeats (2 copies);; Leucine rich repeat N-terminal domain
Os04g0311400	113.415	73.696	85.3601	226.42	182.984	251.355	5.48736e-08	1.40462	up	Cathepsin propeptide inhibitor domain (I29)
Os08g0357000	32.6684	20.0347	14.5766	64.2598	58.2098	40.7976	0.000801089	1.40058	up	Bifunctional nuclease
Os04g0644100	2.97756	2.37057	3.48582	7.20783	5.51759	8.59007	0.000641955	1.40001	up	SAM domain (Sterile alpha motif)
Os03g0379300	42.9879	21.1911	34.557	75.6213	70.0144	98.3398	2.85738e-05	1.3985	up	expressed protein
Os07g0689600	10.1672	7.01613	14.0135	22.5567	18.942	33.2446	0.00790696	1.39701	up	Nicotianamine synthase protein
Os02g0650500	1.632	0.809744	1.86685	3.12374	2.84929	3.16645	0.000519933	1.39587	up	Protein tyrosine kinase;; Protein kinase domain
Os01g0850550	2.33007	0.9331	1.11137	4.25024	3.19657	3.1284	0.000633686	1.39566	up	Multicopper oxidase;; Multicopper oxidase;; Multicopper oxidase
Os01g0262500	2.83557	3.10066	1.74033	5.71297	5.39744	7.39848	0.00105855	1.3934	up	TLC domain
Os01g0957600	4.79974	3.20427	2.6968	7.23491	7.03153	11.4904	0.00752018	1.39294	up	Cytochrome P450
Os05g0575000	3.73498	2.7256	2.14997	7.39367	5.62656	7.72196	0.00420306	1.39249	up	expressed protein
Os10g0521400	9.56658	4.03988	3.67207	13.2667	12.4774	15.9346	0.000502336	1.39215	up	alpha/beta hydrolase fold;; Serine aminopeptidase, S33
Os01g0591000	40.1621	25.251	31.3863	72.913	66.8824	92.3736	9.24532e-07	1.3921	up	Aldehyde dehydrogenase family
Os01g0778400	24.8457	26.6332	16.6289	42.0733	66.8169	54.3269	0.000147345	1.38955	up	expressed protein
Os09g0453800	91.4522	70.2869	104.842	175.787	195.728	269.781	0.000124553	1.3883	up	Aminotransferase class I and II;; Aminotransferase class-V;; Cys/Met metabolism PLP-dependent enzyme;; DegT/DnrJ/EryC1/StrS aminotransferase family;; Beta-eliminating lyase
Os02g0791300	1.9343	2.31862	1.35389	3.87407	4.40006	5.12622	0.00035753	1.38669	up	expressed protein
Os05g0593900	42.6131	22.0298	27.836	76.9601	58.5122	85.8417	6.20202e-05	1.3865	up	Peptidase C13 family
Os10g0184250	8.56468	9.60133	7.01854	21.6492	16.2304	22.4391	0.000174105	1.38647	up	expressed protein
Os07g0516400	8.77342	5.51593	3.94437	14.976	13.858	14.9364	0.000898387	1.38495	up	expressed protein
Os10g0365200	11.709	13.7641	9.45157	29.2568	33.4449	20.4911	0.000133446	1.38318	up	Glutathione S-transferase, N-terminal domain;; Glutathione S-transferase, N-terminal domain;; Glutathione S-transferase, N-terminal domain;; Glutathione S-transferase, C-terminal domain
Os09g0429200	0.778443	0.506129	0.444575	1.35444	1.14594	0.979697	0.00369343	1.38017	up	Receptor family ligand binding region;; Bacterial extracellular solute-binding proteins, family 3;; Periplasmic binding protein;; Ligand-gated ion channel;; Ligated ion channel L-glutamate- and glycine-binding site
Os03g0189600	4.42053	3.10612	2.93516	7.05509	8.3094	9.55647	9.84548e-06	1.37974	up	Alcohol dehydrogenase GroES-like domain;; Zinc-binding dehydrogenase
Os06g0215600	60.6602	31.6196	28.8198	83.8628	90.7538	114.104	0.00014297	1.37869	up	NADH:flavin oxidoreductase / NADH oxidase family
Os03g0305100	49.48	29.8688	46.4192	117.118	98.2312	88.31	3.65261e-10	1.37753	up	AMP-binding enzyme;; AMP-binding enzyme C-terminal domain
Os09g0133200	66.2458	46.5426	40.1624	105.734	110.013	146.601	1.41121e-05	1.37666	up	Enoyl-(Acyl carrier protein) reductase;; short chain dehydrogenase;; KR domain
Os01g0210600	50.5764	25.1182	30.5264	85.2501	75.7607	91.3958	5.29652e-08	1.37511	up	Protein of unknown function, DUF538
Os07g0609100	2.9582	2.26843	2.57745	6.69002	6.24916	5.60684	0.00173648	1.37375	up	C1 domain;; Phorbol esters/diacylglycerol binding domain (C1 domain)
Os06g0535200	2.68991	2.11618	2.4721	6.1003	5.2278	5.9357	0.000705231	1.37261	up	Ring finger domain;; RING-like zinc finger;; Zinc finger, C3HC4 type (RING finger);; RING-H2 zinc finger domain;; RING-type zinc-finger;; Zinc finger, C3HC4 type (RING finger);; Anaphase-promoting complex subunit 11 RING-H2 finger
Os01g0722300	10.146	5.55291	3.39283	16.7005	18.6201	11.0671	0.00969782	1.37056	up	Myb-like DNA-binding domain;; Myb-like DNA-binding domain
Os03g0737300	13.1566	4.65642	4.3983	16.1263	17.4252	19.2953	0.00195627	1.36865	up	Acid Phosphatase;; Haloacid dehalogenase-like hydrolase
Os03g0231850	1.89446	1.88877	1.16589	4.55598	2.71615	4.43445	0.00163302	1.36734	up	expressed protein
Os10g0101200	3.69386	4.04506	5.1213	8.93692	9.5041	11.703	3.35682e-06	1.36544	up	Serine carboxypeptidase
Os07g0175500	7.46617	10.5544	12.9225	21.9119	19.7956	30.5547	0.000398654	1.36306	up	expressed protein
Os07g0445800	2.42653	1.6158	1.27529	3.15979	4.68103	4.94576	0.00325307	1.36295	up	Glycolipid transfer protein (GLTP)
Os05g0562800	12.6758	7.91791	7.35251	23.151	18.4587	24.1674	1.08161e-06	1.36149	up	Protein of unknown function (DUF679)
Os05g0134800	101.281	127.252	48.0264	204.999	239.089	205.754	5.66375e-07	1.36084	up	Peroxidase
Os06g0555101	7.13138	6.24213	5.86985	15.9463	12.1131	17.1042	5.62482e-05	1.36032	up	ABC-transporter extracellular N-terminal;; ABC transporter
Oryza_sativa_newGene_1558	1.84475	0.761977	0.860511	2.36675	2.57533	3.22499	0.00281593	1.3601	up	Helix-loop-helix DNA-binding domain
Os02g0755600	1.79076	1.50373	1.30958	3.76776	3.85938	3.23336	0.000816258	1.35996	up	UDP-glucoronosyl and UDP-glucosyl transferase
Os06g0691700	0.713574	0.985958	0.643241	1.50215	2.17584	1.78495	0.000575709	1.35992	up	Leucine rich repeat;; Leucine Rich repeats (2 copies)
Os01g0850900	12.5271	7.71489	9.82041	21.9243	21.219	27.2044	6.31373e-07	1.35564	up	SOUL heme-binding protein
Os01g0367400	11.4845	4.94083	5.99516	20.2322	18.0104	18.8955	5.11663e-07	1.35487	up	expressed protein
Os08g0127100	114.086	75.4826	47.4657	163.774	173.836	218.11	9.16662e-05	1.35467	up	Transmembrane amino acid transporter protein;; Tryptophan/tyrosine permease family
Os03g0327800	1.61678	2.31109	2.46448	5.03984	4.07612	5.9193	0.00013319	1.35385	up	No apical meristem (NAM) protein
Os12g0635500	3.41247	1.65329	2.24439	6.14485	4.65465	7.04311	0.000145805	1.35152	up	Core-2/I-Branching enzyme
Os03g0370400	41.9241	27.2656	31.0834	84.0305	68.8307	80.9961	7.1062e-12	1.35071	up	Protein of unknown function (DUF679)
Os06g0166000	7.82195	5.69167	6.99524	15.4409	16.1668	16.3168	5.09869e-07	1.35024	up	F-box-like
Os01g0839100	2.59091	2.47422	0.380633	5.13193	3.6634	4.02093	0.00881633	1.34808	up	C2H2-type zinc finger;; C2H2-type zinc finger
Os08g0413500	1.83205	1.23971	0.863792	3.19213	3.12365	2.90614	0.00577479	1.34796	up	Protein of unknown function (DUF1262)
Os03g0219300	16.5562	9.209	13.0599	30.1276	27.1848	32.9183	2.27429e-10	1.3464	up	Tubulin/FtsZ family, GTPase domain;; Tubulin C-terminal domain
Os04g0545400	4.47243	3.80914	3.62251	8.8609	9.5062	9.20034	0.00173648	1.34289	up	Plastocyanin-like domain
Os01g0667200	115.292	81.1064	86.2716	207.834	214.325	236.662	3.49324e-12	1.34164	up	Metallo-beta-lactamase superfamily
Os11g0186900	17.8115	8.55445	5.56606	24.7959	25.2097	26.0664	0.000171655	1.34079	up	2OG-Fe(II) oxygenase superfamily;; non-haem dioxygenase in morphine synthesis N-terminal
Os07g0630400	249.765	95.3899	61.3734	302.675	317.871	325.74	0.00527767	1.33702	up	Ribonuclease T2 family
Os12g0114100	12.1661	7.51722	9.27436	22.8339	18.5967	24.1163	1.6781e-08	1.33655	up	Protein kinase domain;; Protein tyrosine kinase
Os02g0770500	5.46166	4.7593	4.00999	10.7919	12.286	9.97185	3.60757e-07	1.33655	up	WRKY DNA -binding domain
Os02g0528900	15.0998	11.0535	9.30007	27.8221	24.493	30.014	3.30405e-12	1.33599	up	ABC transporter;; ABC-transporter extracellular N-terminal;; ATPase family associated with various cellular activities (AAA)
Os02g0605900	36.2569	24.6864	22.0239	60.1831	68.2955	63.2631	2.99248e-11	1.33587	up	Chitinase class I;; Chitin recognition protein
Os02g0567800	5.70192	3.81556	4.18001	8.14712	9.52968	13.8938	0.00557056	1.33465	up	alpha/beta hydrolase fold;; Carboxylesterase family;; Steryl acetyl hydrolase
Os09g0505000	4.17325	3.80769	4.27676	8.39769	9.80025	10.0045	0.000335529	1.33356	up	Zinc finger, C3HC4 type (RING finger);; Zinc finger, C3HC4 type (RING finger);; Prokaryotic RING finger family 4;; Zinc finger, C3HC4 type (RING finger)
Os08g0556900	124.318	62.1915	71.8608	201.323	166.325	228.558	5.18355e-05	1.33331	up	Papain family cysteine protease;; Cathepsin propeptide inhibitor domain (I29);; Peptidase C1-like family
Os09g0400000	3.98758	2.72668	3.84111	9.26434	6.81332	8.17022	8.13134e-05	1.33092	up	Alcohol dehydrogenase GroES-like domain;; Zinc-binding dehydrogenase;; D-isomer specific 2-hydroxyacid dehydrogenase, NAD binding domain
Os01g0627500	15.3307	12.2116	7.14865	26.5168	24.2922	29.0708	3.8912e-08	1.32919	up	Cytochrome P450
Os05g0135000	37.8729	28.802	30.74	61.6374	83.96	77.894	1.51153e-08	1.32913	up	Peroxidase
Os01g0952900	6.55859	3.35846	5.91466	10.6929	11.1542	14.4093	4.32124e-05	1.32566	up	Domain of unknown function (DUF4228)
Os10g0535800	4.28215	3.60725	4.62063	7.75624	9.03466	12.6022	0.000502336	1.32374	up	expressed protein
Os11g0145200	1.79022	0.942317	1.29104	3.37469	3.56847	2.31763	0.00266886	1.32296	up	UDP-glucoronosyl and UDP-glucosyl transferase
Os04g0463000	7.04965	7.71775	3.88239	13.8038	14.5297	14.3468	1.36017e-08	1.32287	up	Protein kinase domain;; Protein tyrosine kinase;; Leucine rich repeat;; Leucine Rich repeats (2 copies);; Leucine rich repeat N-terminal domain;; Leucine Rich Repeat
Os10g0370800	26.4212	23.5149	21.0661	64.2311	49.7772	47.6249	2.25433e-08	1.322	up	Cellulase (glycosyl hydrolase family 5);; Fascin domain;; FRG1-like domain
Os09g0518750	8.83585	6.13551	7.26361	16.965	21.0789	12.7125	0.000581457	1.31988	up	expressed protein
Os08g0467300	3.20395	3.55255	2.06281	6.20134	5.57632	8.29553	0.00022973	1.31491	up	ANTH domain
Os07g0158800	15.3675	11.1895	11.2766	29.155	24.9412	31.9302	6.32893e-10	1.31433	up	Core-2/I-Branching enzyme
Os04g0636200	3.45681	3.57492	0.864734	6.58345	6.17966	5.30987	0.000602857	1.31323	up	expressed protein
Os03g0263350	10.8516	3.7295	4.62734	13.1139	14.6198	16.1503	0.00183993	1.31212	up	GRAS domain family
Os12g0180500	1.4569	1.79154	0.486692	2.90826	3.09196	2.49797	0.00113504	1.31082	up	Protein kinase domain;; Protein tyrosine kinase;; Universal stress protein family
Os03g0838400	11.0569	8.06637	5.13517	20.2237	16.3893	18.5563	3.79714e-07	1.31057	up	Ammonium Transporter Family
Os01g0949750	7.05948	3.39259	3.0469	9.14342	9.77578	11.8575	0.000607638	1.31004	up	Glutathione S-transferase, N-terminal domain;; Glutathione S-transferase, N-terminal domain;; Glutathione S-transferase, C-terminal domain;; Glutathione S-transferase, N-terminal domain;; Glutathione S-transferase, C-terminal domain
Os12g0163700	14.4845	15.2252	7.75262	25.6234	30.6679	28.6333	5.91466e-09	1.30874	up	Actin
Os07g0530400	3.29769	3.28082	3.67189	8.43605	7.92436	6.77237	7.54736e-05	1.30805	up	expressed protein
Os01g0176000	6.23721	5.20916	5.17314	12.2456	12.66	12.6171	1.10197e-06	1.30517	up	UDP-glucoronosyl and UDP-glucosyl transferase
Os02g0817700	132.104	88.9486	94.4919	224.365	214.594	273.627	1.59537e-08	1.30475	up	Thiolase, N-terminal domain;; Thiolase, C-terminal domain
Os11g0270500	0.810258	0.614336	0.586585	1.84683	1.2755	1.42938	0.00542831	1.30343	up	NB-ARC domain
Os02g0280200	3.42538	2.41348	2.31166	5.63382	6.40305	6.28288	0.000585413	1.30165	up	Glycosyl hydrolases family 16
Os03g0270800	3.43516	1.40064	2.53537	6.03373	5.35349	5.21162	0.00821531	1.29907	up	expressed protein
Os03g0302800	3.25533	2.58254	2.17466	5.47404	6.94177	5.64285	0.000835977	1.29861	up	Cotton fibre expressed protein
Os06g0352900	3.38212	4.45281	3.95939	10.002	8.33228	8.04656	3.57889e-07	1.29502	up	expressed protein
Os06g0103200	6.52745	5.5782	4.64092	13.7331	12.7406	11.137	2.30935e-06	1.29477	up	Transferase family
Os09g0532000	12.9189	4.52052	6.53711	14.6577	13.7208	18.882	0.000793881	1.29444	up	Staygreen protein
Os03g0571900	3.39294	3.31887	2.51277	6.73781	6.49221	7.44	4.64711e-05	1.29407	up	MatE
Os06g0606599	15.5056	10.2425	15.6535	34.9271	23.965	33.6495	0.000285024	1.29057	up	expressed protein
Os07g0129200	357.165	206.598	269.692	592.358	630.226	634.022	4.23263e-11	1.28485	up	Cysteine-rich secretory protein family
Oryza_sativa_newGene_2887	1.11578	1.19085	1.10219	2.01392	1.29911	2.13161	0.000391947	1.28206	up	gag-polypeptide of LTR copia-type;; GAG-pre-integrase domain
Os05g0277000	32.949	34.842	7.46939	60.8639	58.1389	48.9219	0.00194044	1.28084	up	Lytic transglycolase;; Pollen allergen
Os12g0484600	5.27721	4.63145	2.17409	7.25072	8.48294	11.1454	0.00353159	1.27984	up	Nodulin-like;; Major Facilitator Superfamily
Os01g0638000	2.83087	2.53566	0.703205	4.5677	4.5444	4.42118	0.000447015	1.27869	up	UDP-glucoronosyl and UDP-glucosyl transferase
Os01g0233000	108.334	77.3798	69.2308	182.966	199.329	183.436	3.97639e-11	1.27807	up	DREPP plasma membrane polypeptide
Os01g0608101	29.5901	16.1946	32.6321	56.9009	59.1244	83.6416	0.00019202	1.27725	up	expressed protein
Os05g0344400	8.60047	6.32967	8.21275	18.0838	18.7293	14.4017	1.24373e-05	1.27715	up	Domain of unknown function (DUF588);; Membrane-associating domain
Os12g0225900	11.3919	5.09582	8.40468	18.287	14.3092	17.1628	4.62159e-07	1.27407	up	N-terminal domain of oxidoreductase;; Zinc-binding dehydrogenase;; Zinc-binding dehydrogenase
Os03g0232800	0.73904	1.14125	1.83787	3.04047	2.32206	3.06367	0.00764821	1.27298	up	Lecithin:cholesterol acyltransferase
Os05g0355700	1.48212	1.14161	1.97236	3.13116	2.82091	3.912	0.00086112	1.2726	up	expressed protein
Os02g0820100	5.48062	3.87	4.80897	10.274	9.14729	11.8012	0.00179631	1.27239	up	expressed protein
Os02g0532300	20.0707	12.2073	11.2699	33.5645	27.9056	34.7044	1.07603e-06	1.2714	up	alpha/beta hydrolase fold;; Alpha/beta hydrolase family;; Serine aminopeptidase, S33
Os03g0270600	2.57651	2.13024	0.91598	4.65683	3.94107	3.87665	0.00167726	1.27088	up	Protein of unknown function (DUF668)
Os04g0691750	1.20177	2.21687	2.11792	3.87114	4.68477	3.57779	5.56169e-05	1.27041	up	C2 domain;; Plant phosphoribosyltransferase C-terminal
Os08g0412500	52.5449	33.6322	44.7793	81.118	91.3991	99.2121	1.49028e-10	1.26952	up	Uncharacterised protein family (UPF0041)
Os04g0505400	2.12265	3.13252	2.52865	5.68496	4.84203	6.55418	0.000100979	1.26908	up	Plant protein of unknown function
Os04g0649600	35.651	24.5246	32.6957	72.734	72.8025	58.594	1.3635e-08	1.26691	up	expressed protein
Os06g0146250	9.32172	5.53425	2.58827	14.7956	12.5969	11.3294	0.00151546	1.26526	up	WRKY DNA -binding domain
Os06g0707000	2.96919	5.07633	1.37299	6.73468	7.6121	6.31878	0.00121576	1.26134	up	Protein of unknown function (DUF563)
Os01g0218100	64.4775	35.5477	60.3389	114.206	101.9	134.689	1.82175e-06	1.26108	up	Helix-loop-helix DNA-binding domain
Os01g0222600	12.0931	33.3593	16.3329	42.4007	50.2259	41.9098	0.000495426	1.25974	up	expressed protein
Os07g0170016	65.7021	39.8377	48.4354	106.546	99.4807	130.942	1.5207e-06	1.25951	up	Enoyl-(Acyl carrier protein) reductase;; short chain dehydrogenase;; KR domain
Os06g0113900	32.449	33.5867	37.4404	83.0837	60.3556	83.7228	1.27431e-07	1.25835	up	expressed protein
Os07g0613000	2.31406	2.71105	1.92284	4.25315	5.6331	7.55951	0.00253991	1.25764	up	expressed protein
Os01g0945600	35.7327	22.9568	11.4473	46.8651	52.7764	49.0458	0.000242981	1.2573	up	Amino acid permease;; Amino acid permease
Os03g0787000	20.5179	11.8609	9.50472	28.3969	30.4003	32.9987	6.72892e-06	1.25668	up	Syntaxin;; SNARE domain
Os03g0195500	25.7841	20.2727	14.7037	43.4197	41.6602	47.9003	8.37087e-11	1.25572	up	Sulfate permease family
Os07g0170000	4.194	4.6367	4.04379	7.3236	9.96617	10.7173	0.000776678	1.25493	up	Enoyl-(Acyl carrier protein) reductase;; short chain dehydrogenase;; KR domain;; NAD dependent epimerase/dehydratase family
Os07g0481100	1.96879	1.81517	1.30414	3.19692	3.8335	4.0518	0.00168685	1.25348	up	PRONE (Plant-specific Rop nucleotide exchanger)
Os06g0718100	5.13496	3.86892	1.65468	9.34219	6.63915	7.34372	0.00303278	1.25001	up	Pollen allergen;; Lytic transglycolase
Os09g0281800	2.63935	2.27897	3.33807	5.73366	5.87363	6.27838	0.000457251	1.2495	up	expressed protein
Os10g0491000	5.31957	4.39236	4.73448	11.374	10.8485	9.18569	0.000489907	1.24827	up	Peptidase of plants and bacteria
Os03g0850700	2.76439	2.2733	2.20809	5.13701	4.16166	6.48146	0.00301694	1.24816	up	CRAL/TRIO domain
Os10g0377000	13.8429	11.0095	14.5149	33.7624	29.6706	31.2156	4.9535e-08	1.2478	up	expressed protein
Os07g0519300	4.58352	1.82418	2.0117	5.49374	4.30816	6.1132	0.000887878	1.24757	up	Cytochrome P450
Os11g0227200	2.21678	2.12136	2.28864	3.99863	3.93047	3.7517	0.000172435	1.24724	up	NB-ARC domain;; Leucine rich repeat
Os02g0670100	1.76876	1.5669	1.15479	3.40148	3.12795	3.14896	0.00240306	1.24498	up	Protein tyrosine kinase;; Protein kinase domain
Os10g0159800	35.4039	24.8922	29.0557	61.9866	56.2908	75.4457	2.25652e-07	1.24444	up	Alcohol dehydrogenase GroES-like domain;; Zinc-binding dehydrogenase
Os06g0129900	11.9925	6.13309	7.85229	20.317	16.4273	19.31	1.20216e-06	1.24405	up	Cytochrome P450
Os02g0779300	23.7057	21.952	18.8954	38.6001	46.7092	54.2194	5.45071e-07	1.24313	up	expressed protein
Os03g0133500	5.22667	3.46248	1.1421	7.41226	7.59552	6.42265	0.00406134	1.24184	up	AMP-binding enzyme;; AMP-binding enzyme C-terminal domain
Os01g0347600	57.9745	37.3397	43.5475	109.717	104.783	85.8075	7.28473e-09	1.24163	up	Papain family cysteine protease;; Cathepsin propeptide inhibitor domain (I29);; Peptidase C1-like family
Os05g0591900	64.2237	42.6805	40.4053	108.782	104.13	108.725	1.34902e-10	1.2416	up	SPFH domain / Band 7 family
Os12g0169950	6.13258	6.11888	4.12136	12.9663	10.0128	12.3943	3.78737e-05	1.24077	up	Protein kinase domain;; Protein tyrosine kinase
Os06g0125400	3.89827	2.71632	3.30154	7.27258	6.38326	7.95449	8.15549e-06	1.24059	up	OPT oligopeptide transporter protein
Os12g0478200	5.80601	8.11147	6.23769	15.5973	10.9414	16.8752	0.000555176	1.23943	up	GRAM domain
Os03g0673400	69.9621	34.0956	31.2959	91.7994	92.5548	108.614	0.000282396	1.23784	up	expressed protein
Os11g0256900	1.34221	1.16989	1.71347	4.20461	2.35969	2.97878	0.00684128	1.23362	up	SAM dependent carboxyl methyltransferase
Os01g0291500	370.341	279.531	354.8	670.551	663.913	812.97	2.60356e-09	1.23324	up	Transferase family
Os01g0810800	23.6786	15.1336	15.0048	41.215	33.2916	41.3002	1.8432e-07	1.23322	up	Carbohydrate-binding protein of the ER;; Protein tyrosine kinase;; Protein kinase domain;; Leucine Rich Repeat
Os01g0681200	9.33986	8.92429	6.68059	20.0159	13.7514	19.8114	4.4759e-05	1.23165	up	AMP-binding enzyme
Oryza_sativa_newGene_4451	2.68967	1.60295	1.35361	3.82273	4.15838	4.18683	0.00119818	1.22878	up	Domain of unknown function (DUF1979)
Os04g0538900	8.29179	4.81106	3.38118	14.2679	11.091	10.8698	0.00131951	1.22766	up	Glyoxalase/Bleomycin resistance protein/Dioxygenase superfamily
Os08g0398000	8.74038	6.00132	4.13491	12.9373	11.7709	15.8011	0.00018741	1.2275	up	ABC-2 family transporter protein;; ABC transporter;; AAA domain, putative AbiEii toxin, Type IV TA system
Os02g0114300	16.2456	12.3671	16.3255	30.7183	27.9987	37.2746	6.1497e-07	1.227	up	expressed protein
Os08g0434100	121.024	85.4212	88.953	205.048	178.274	246.986	4.01086e-06	1.22325	up	Ribonuclease T2 family
Os07g0188800	172.192	141.866	136.33	274.42	266.389	344.972	4.08545e-08	1.22325	up	Aldehyde dehydrogenase family
Os07g0201300	2.75795	1.67146	1.23753	3.88407	4.2401	4.02613	0.00113086	1.22146	up	expressed protein
Os06g0254700	53.4657	43.7018	26.6434	83.8713	81.1254	99.3983	2.35865e-06	1.22146	up	Caleosin related protein
Os04g0453233	6.07176	4.19509	2.92678	7.96674	10.561	9.63381	9.31679e-05	1.21977	up	Sugar (and other) transporter;; Major Facilitator Superfamily
Os12g0438600	14.5662	11.0391	10.0142	26.6283	23.8833	25.0325	1.01207e-09	1.21935	up	expressed protein
Os02g0744700	4.56188	4.64991	5.50509	9.55336	10.0691	12.2681	2.41143e-06	1.21858	up	Starch synthase catalytic domain;; Glycosyl transferases group 1;; Glycosyl transferases group 1
Os01g0767600	16.3323	11.118	11.8923	25.7719	26.4379	31.4776	2.79937e-08	1.21843	up	expressed protein
Os02g0114800	18.3798	18.4686	8.65235	34.261	33.6204	29.0689	3.07506e-05	1.2164	up	expressed protein
Os01g0876300	10.4666	6.24643	8.99461	19.084	14.6621	20.82	3.32826e-05	1.21583	up	F-box domain
Os04g0615900	1.2832	1.33284	1.04141	2.85748	2.53145	2.37385	0.004863	1.21558	up	MULE transposase domain;; FAR1 DNA-binding domain
Os05g0148700	1.72216	1.33009	1.66495	3.19612	2.59164	3.35657	0.00471634	1.21407	up	expressed protein
Os04g0432300	6.61596	6.0725	7.11278	13.6139	12.0924	16.736	1.76955e-05	1.21312	up	Glycosyltransferase family 10 (fucosyltransferase) C-term
Os06g0683950	4.5559	4.67502	2.6805	8.66301	8.64331	7.97159	3.63803e-05	1.21268	up	Armadillo/beta-catenin-like repeat;; V-ATPase subunit H
Os08g0109800	6.38914	4.72976	4.03224	10.1189	9.75467	12.2452	3.29318e-07	1.21204	up	Protein kinase domain;; Protein tyrosine kinase;; Regulator of chromosome condensation (RCC1) repeat;; ABC1 family
Os12g0128700	28.4207	20.769	24.9448	52.7021	49.8644	58.4371	3.92201e-10	1.21078	up	Alpha-L-arabinofuranosidase C-terminal domain
Os10g0390800	32.4317	23.0381	25.1903	65.7331	61.5575	43.4692	0.000104512	1.21069	up	AP2 domain
Os07g0204250	3.88843	3.45874	3.31471	7.90414	7.19951	7.42849	0.00769669	1.20736	up	expressed protein
Os02g0203200	8.94994	9.4945	8.0424	18.343	16.7741	20.6808	9.49081e-07	1.20684	up	UDP-glucoronosyl and UDP-glucosyl transferase
Os02g0285300	86.1192	97.3861	35.5087	132.626	182.191	148.052	0.00150841	1.20669	up	DREPP plasma membrane polypeptide
Os05g0557100	31.5512	36.9317	23.132	63.7008	60.8896	68.1451	4.8576e-10	1.20391	up	Xylanase inhibitor N-terminal;; Xylanase inhibitor C-terminal;; Eukaryotic aspartyl protease
Os05g0560300	18.2096	10.7301	14.7058	30.3462	26.8619	34.7472	4.58226e-07	1.20384	up	Protein tyrosine kinase;; Protein kinase domain
Os02g0512000	136.097	72.8925	88.4477	209.31	181.648	235.104	1.73835e-05	1.20141	up	Auxin responsive protein
Os06g0127700	0.982945	1.14006	1.57341	2.26035	2.62448	2.82519	0.00192158	1.19772	up	OPT oligopeptide transporter protein
Os09g0422000	60.3678	48.7691	57.1837	121.667	102.418	123.906	7.26559e-10	1.19741	up	Transferase family
Os06g0150500	1.96627	2.5095	2.24743	5.42119	4.98234	3.64608	0.00121742	1.19632	up	Transferase family
Os01g0134900	25.1055	22.7789	24.8344	49.1686	44.4786	58.0031	7.92269e-10	1.1963	up	Glycosyl hydrolase family 10;; Carbohydrate binding domain
Os04g0659100	39.2761	20.0976	28.1903	48.5535	69.7949	76.0993	6.79448e-10	1.19469	up	Glutamine synthetase, catalytic domain;; Glutamine synthetase, beta-Grasp domain
Os04g0693400	9.78985	9.6254	9.49602	19.6892	21.4229	19.218	1.40353e-07	1.19387	up	ABC transporter
Os03g0710000	5.57099	3.13495	2.26417	7.7926	7.22069	8.62842	0.000641649	1.19308	up	Regulator of Vps4 activity in the MVB pathway
Os07g0532800	3.32316	2.14676	4.29616	7.24142	6.12147	6.99984	0.000980773	1.19219	up	Xylanase inhibitor N-terminal;; Xylanase inhibitor C-terminal;; Eukaryotic aspartyl protease
Os04g0630900	5.13014	3.03434	4.50708	9.78333	7.73545	9.32869	0.000566891	1.19109	up	3-beta hydroxysteroid dehydrogenase/isomerase family;; NAD dependent epimerase/dehydratase family;; NAD(P)H-binding;; NmrA-like family;; GDP-mannose 4,6 dehydratase;; Male sterility protein;; Polysaccharide biosynthesis protein
Os03g0784600	4.87601	4.15649	4.4528	10.5109	7.81068	9.76638	7.86732e-05	1.18956	up	expressed protein
Os12g0152900	8.43218	6.08801	8.92444	16.8763	14.4244	17.2304	2.13113e-07	1.18649	up	Seed dormancy control;; bZIP transcription factor;; Basic region leucine zipper
Os02g0551700	11.131	7.79798	5.6349	17.8937	14.9777	17.8833	3.22059e-06	1.18449	up	Protein of unknown function (DUF668)
Os04g0118100	2.35737	2.39317	2.27822	5.59787	4.0562	4.88894	0.00223879	1.18166	up	Amidase
Os03g0582800	1.64308	2.12369	1.66265	3.67491	3.61964	3.96008	0.00781093	1.18159	up	expressed protein
Os05g0217000	43.0952	53.4613	27.1292	77.504	95.3886	82.9563	1.40438e-06	1.17817	up	Arabinogalactan peptide
Os12g0578300	2.28235	1.81482	1.71332	3.60287	4.20136	4.36175	0.00105986	1.17686	up	Plant calmodulin-binding domain
Os10g0482900	11.5551	5.53033	5.06134	15.3207	14.0058	16.6075	0.000887878	1.17564	up	Protein of unknown function, DUF547;; Domain found in Dishevelled, Egl-10, and Pleckstrin (DEP);; Glutaredoxin
Os01g0935800	14.124	17.235	6.41101	21.4576	30.407	26.1181	0.004863	1.17449	up	Protein tyrosine kinase;; Protein kinase domain
Os05g0429400	98.3134	94.1072	74.7572	187.416	188.309	174.96	2.27742e-09	1.17398	up	CRAL/TRIO domain;; CRAL/TRIO, N-terminal domain
Os06g0624900	8.8028	6.48501	12.8846	20.0274	16.2352	22.894	0.000441619	1.17264	up	PLATZ transcription factor
Os06g0692100	9.67698	7.77386	6.60139	15.9425	15.0489	18.5648	1.6781e-08	1.17235	up	Leucine rich repeat;; Protein kinase domain;; Protein tyrosine kinase;; Leucine Rich repeats (2 copies);; Leucine Rich Repeat;; Leucine Rich repeat;; Leucine rich repeat N-terminal domain
Os07g0204100	15.2081	11.1574	12.8517	27.4673	24.7771	28.3637	8.77688e-07	1.17029	up	expressed protein
Os05g0495200	10.9627	7.06534	8.09039	16.9435	16.097	20.6652	2.36789e-06	1.16772	up	Basic region leucine zipper;; bZIP transcription factor
Os09g0280500	14.6602	6.60139	11.9666	21.9498	19.9455	24.3412	7.67901e-05	1.16686	up	Seed dormancy control;; bZIP transcription factor;; Basic region leucine zipper
Os05g0119300	146.704	73.1614	80.4618	193.461	219.401	213.921	2.36079e-05	1.16611	up	expressed protein
Os07g0677600	9.66665	11.7541	11.2253	21.6824	21.8587	22.1998	3.35682e-06	1.16589	up	Peroxidase
Os09g0461700	11.9145	7.95388	7.82907	17.7183	15.8751	23.1622	0.000715054	1.16297	up	alpha/beta hydrolase fold;; Carboxylesterase family
Os04g0628200	14.9749	7.95089	4.03932	30.0613	22.3489	19.031	0.00550862	1.1629	up	PPR repeat family;; PPR repeat;; PPR repeat;; Pentatricopeptide repeat domain;; Tetratricopeptide repeat;; Pentacotripeptide-repeat region of PRORP
Os03g0155500	6.97657	9.58485	1.87759	12.9756	12.8944	12.0001	0.0077171	1.16176	up	Pollen allergen;; Lytic transglycolase
Os07g0622700	6.8567	6.03773	8.46802	13.872	12.8741	16.7578	2.17292e-05	1.16091	up	alpha/beta hydrolase fold;; Alpha/beta hydrolase family;; Serine aminopeptidase, S33;; TAP-like protein;; Dienelactone hydrolase family
Os11g0269900	8.15649	5.13452	6.69413	13.6714	11.7856	15.3299	0.000189808	1.15817	up	Enoyl-CoA hydratase/isomerase
Os01g0522400	1.18623	0.860366	1.31884	1.99464	2.64787	2.21452	0.00408781	1.15773	up	expressed protein
Os01g0216000	93.0948	52.0166	73.1527	183.733	131.794	129.305	0.000921606	1.15582	up	GDSL-like Lipase/Acylhydrolase
Os07g0573200	7.43217	4.56742	5.30968	9.66365	13.4985	11.9988	0.00195899	1.15197	up	expressed protein
Os05g0162000	19.4651	11.6036	15.7193	33.1669	31.5375	29.2691	9.83041e-08	1.14905	up	Peroxidase
Os10g0472400	8.85815	6.76857	7.1646	16.5178	13.5645	17.6991	3.36943e-05	1.14812	up	PPPDE putative peptidase domain
Os03g0122000	1.27766	1.41157	1.18897	2.24252	2.37146	3.09128	0.0064013	1.14772	up	Protein kinase domain;; Protein tyrosine kinase
Os05g0582000	8.83264	10.5207	3.57166	14.738	17.5154	14.3091	0.00107254	1.14755	up	Peptidase of plants and bacteria
Os10g0122600	3.8931	2.64843	3.11078	5.53159	6.06424	7.61536	0.000260452	1.14727	up	CRAL/TRIO domain;; CRAL/TRIO, N-terminal domain
Os01g0126100	1.25806	1.01176	1.99393	2.27057	2.78862	3.39467	0.00562002	1.1467	up	Multicopper oxidase;; Multicopper oxidase;; Multicopper oxidase
Os01g0183600	2.66488	2.34495	2.53486	6.19945	4.28206	4.75268	0.00150841	1.14665	up	Cytochrome P450
Os10g0389000	6.97896	4.40766	7.76419	13.7346	10.9169	14.6436	0.0002985	1.14574	up	EF hand;; EF-hand domain pair;; EF-hand domain;; EF-hand domain pair;; EF hand;; Cytoskeletal-regulatory complex EF hand;; Secreted protein acidic and rich in cysteine Ca binding region
Os04g0624000	40.0886	29.6287	28.2269	65.6362	61.2723	71.0376	5.2534e-08	1.14429	up	Autophagy protein Atg8 ubiquitin like;; Ubiquitin-like autophagy protein Apg12
Os08g0560000	19.7128	10.3537	13.8796	35.5664	26.5717	26.7841	0.000418935	1.14371	up	2OG-Fe(II) oxygenase superfamily;; non-haem dioxygenase in morphine synthesis N-terminal
Os03g0195800	8.62735	6.67999	4.35873	15.7678	16.3713	10.3635	4.57283e-08	1.14285	up	Sulfate permease family;; STAS domain
Oryza_sativa_newGene_3840	1.06975	1.04191	1.25515	1.91464	2.10822	2.71674	0.00276357	1.1421	up	Domain of unknown function (DUF4413);; hAT family C-terminal dimerisation region;; WRKY DNA -binding domain;; BED zinc finger
Os03g0736900	153.782	105.969	149.011	269.481	267.203	286.393	5.24976e-09	1.14209	up	expressed protein
Os03g0638200	12.1555	10.3399	12.7346	26.4752	18.2999	25.865	2.70738e-05	1.14005	up	Sugar (and other) transporter;; Major Facilitator Superfamily
Os05g0531100	6.14837	4.80905	4.75357	10.6492	9.8892	11.1246	0.00276401	1.13969	up	Senescence regulator
Os04g0449500	3.71525	2.23399	3.03655	5.83528	5.7214	6.81379	0.000232875	1.1381	up	expressed protein
Os02g0758000	12.2255	11.1571	11.6001	24.652	24.2896	21.2625	9.45107e-06	1.1369	up	Hsp20/alpha crystallin family
Os11g0147800	263.849	208.687	197.906	526.247	496.738	414.667	1.43552e-08	1.13616	up	Aluminium induced protein;; Glutamine amidotransferase domain
Os03g0183050	82.8787	67.7012	59.3184	151.347	128.381	141.386	7.36644e-09	1.13378	up	expressed protein
Os03g0793900	10.8129	9.98689	12.3307	19.808	18.8263	27.4944	0.000365879	1.13153	up	Probable lipid transfer;; Protease inhibitor/seed storage/LTP family
Os01g0824800	17.7663	13.2164	14.9332	32.2862	27.7132	31.7564	1.8831e-07	1.12642	up	expressed protein
Os09g0572700	22.5046	21.5814	28.6217	45.7778	47.2158	52.8684	3.52132e-07	1.12442	up	Plastocyanin-like domain
Os10g0471300	24.3305	15.2861	16.2013	33.7838	36.4464	40.87	4.68715e-06	1.12205	up	Cyanate lyase C-terminal domain
Os07g0510400	9.73609	8.40592	12.545	20.8763	17.4116	23.7207	4.20589e-06	1.11945	up	UDP-glucoronosyl and UDP-glucosyl transferase
Os02g0699300	8.83734	4.41277	6.67459	15.41	15.3304	12.1531	0.000185548	1.11877	up	ADP-ribosylation factor family;; Ras of Complex, Roc, domain of DAPkinase;; Ras family;; Signal recognition particle receptor beta subunit;; Gtr1/RagA G protein conserved region
Os08g0550200	1.98465	2.15212	1.82977	4.14083	3.66311	4.02247	0.00374219	1.11732	up	MatE
Os01g0160100	4.08014	3.61266	4.00461	8.47358	8.95772	5.71113	0.000433476	1.11643	up	Thiamine pyrophosphate enzyme, N-terminal TPP binding domain;; Thiamine pyrophosphate enzyme, central domain;; Thiamine pyrophosphate enzyme, C-terminal TPP binding domain
Os01g0511100	7.73954	6.89667	6.78794	13.6927	13.7538	14.8672	0.000389507	1.11316	up	Universal stress protein family
Os02g0782900	48.5767	22.3351	33.0802	71.4512	61.8523	76.2595	0.000133675	1.1131	up	expressed protein
Os01g0371500	93.78	91.6235	84.8538	163.847	187.484	255.379	0.00119131	1.11306	up	Glutathione S-transferase, N-terminal domain;; Glutathione S-transferase, C-terminal domain;; Glutathione S-transferase, N-terminal domain;; Glutathione S-transferase, C-terminal domain;; Glutathione S-transferase, C-terminal domain;; Glutathione S-transferase, N-terminal domain
Os01g0348900	197.793	99.4992	130.798	258.902	276	312.173	4.82901e-05	1.11258	up	Jacalin-like lectin domain
Os01g0615500	2.52983	2.01649	1.60907	4.43953	3.42563	4.33978	0.00434079	1.11242	up	ABC-2 type transporter;; ABC transporter
Os11g0184900	27.5497	18.6223	32.6029	49.7685	48.0452	56.1561	1.61282e-08	1.11033	up	No apical meristem (NAM) protein
Os01g0719000	2.40476	2.55849	1.89435	5.01928	5.31156	4.66144	0.00516599	1.10827	up	zinc-finger of the FCS-type, C2-C2
Os02g0506600	10.4297	7.8855	7.55636	15.0963	17.8365	18.0663	0.00195899	1.10779	up	expressed protein
Os07g0162400	5.16497	4.78119	4.39812	9.31703	9.11765	9.75732	0.000967958	1.10694	up	alpha/beta hydrolase fold;; Carboxylesterase family;; Steryl acetyl hydrolase
Os12g0639800	1.67312	1.43495	1.53174	3.5911	2.42355	3.46872	0.00185804	1.10247	up	Synaptobrevin;; Regulated-SNARE-like domain
Os05g0460000	2.29679	1.44474	1.84936	4.61496	2.80882	3.5545	0.00611709	1.10231	up	NAD-specific glutamate dehydrogenase
Oryza_sativa_newGene_2985	1.26102	0.905564	0.853362	1.82326	2.10795	1.9618	0.000631455	1.10137	up	Protein of unknown function (DUF390);; Putative gypsy type transposon;; Protein of unknown function (DUF390);; Acyl-CoA dehydrogenase, N-terminal domain;; Protein of unknown function (DUF1263)
Os02g0593700	60.5441	45.7427	58.0686	114.091	87.4067	119.747	3.49849e-06	1.10095	up	Ig-like domain from next to BRCA1 gene;; Zinc finger, ZZ type;; PB1 domain
Os10g0513900	3.74667	4.50132	3.43027	7.84203	7.46396	7.53493	0.00058406	1.10052	up	Cytochrome P450
Os01g0680500	2.05358	1.5737	1.70348	3.09907	3.12934	4.11545	0.00723456	1.09884	up	expressed protein
Os06g0220000	22.4326	24.1191	27.9127	44.3928	49.0772	51.3706	3.29004e-07	1.09542	up	Phosphate-induced protein 1 conserved region
Os02g0116700	7.65824	5.03016	11.1204	14.5573	13.215	18.4604	0.00263101	1.0946	up	Leucine rich repeat;; Protein kinase domain;; Protein tyrosine kinase;; Leucine Rich repeats (2 copies);; Leucine Rich Repeat;; Leucine Rich repeat
Os08g0111300	12.5841	11.9047	8.47836	20.1809	18.2491	25.908	0.000270474	1.09446	up	Transferase family
Os03g0291500	89.3822	83.1897	56.3437	132.355	138.525	162.044	2.6543e-06	1.09397	up	Asparagine synthase;; Glutamine amidotransferase domain;; Glutamine amidotransferase domain;; Aluminium induced protein
Os03g0684700	7.87702	7.10952	6.62516	14.6074	12.6932	14.8263	0.000332232	1.09356	up	HPP family
Os06g0147100	18.6963	27.2442	23.9567	49.9235	50.1269	35.442	5.39969e-05	1.09032	up	expressed protein
Os03g0757000	4.30808	5.11633	4.62041	9.08674	8.49155	9.65383	0.000301975	1.08938	up	UDP-glucoronosyl and UDP-glucosyl transferase
Os09g0440700	71.7265	63.5017	60.8969	113.907	122.816	143.208	3.35629e-08	1.08567	up	Ctr copper transporter family
Os03g0618300	21.1147	13.9688	23.4933	39.0853	31.8766	42.1712	1.19631e-05	1.08322	up	2OG-Fe(II) oxygenase superfamily;; non-haem dioxygenase in morphine synthesis N-terminal
Os06g0472200	5.676	4.74868	4.99995	9.8413	8.78032	9.44137	0.00149743	1.08019	up	NmrA-like family;; NAD(P)H-binding;; 3-beta hydroxysteroid dehydrogenase/isomerase family;; NAD dependent epimerase/dehydratase family
Os09g0490400	3.08707	3.03891	3.38361	5.45995	6.66341	6.84868	0.000729558	1.07921	up	Glycosyl hydrolase family 1
Os01g0764800	20.5794	17.0811	18.8657	36.0013	30.8346	42.1085	8.50839e-07	1.07876	up	GH3 auxin-responsive promoter
Os01g0533900	5.26882	5.45079	5.08744	7.93257	7.34784	7.3038	2.14058e-05	1.07791	up	ABC transporter transmembrane region;; ABC transporter
Os06g0543400	5.9063	5.31634	4.25415	8.84539	11.5447	9.47352	0.000197691	1.07773	up	Protein kinase domain;; Protein tyrosine kinase;; NAF domain;; Kinase-like;; Phosphotransferase enzyme family
Os03g0257600	4.27353	4.1213	5.22324	9.39037	8.61725	8.16717	0.000219999	1.07662	up	Regulator of Vps4 activity in the MVB pathway
Os02g0182850	9.00948	5.38435	7.69292	15.4413	14.097	12.8963	0.00529892	1.06909	up	expressed protein
Os02g0206700	3.58321	2.27858	2.60323	5.87955	4.75692	5.62278	0.00327971	1.06888	up	UDP-glucoronosyl and UDP-glucosyl transferase
Os01g0605100	6.10276	2.94371	6.68024	10.7483	8.18465	11.1562	0.00227168	1.06868	up	ATPase family associated with various cellular activities (AAA);; Domain associated at C-terminal with AAA
Os04g0556300	323.511	175.48	160.329	384.091	404.275	478.498	0.00202819	1.06763	up	Glutathione peroxidase;; AhpC/TSA family;; Redoxin
Os04g0439100	8.11251	7.14241	8.43475	14.5919	10.921	16.1039	8.13472e-05	1.0666	up	T-complex protein 11
Os06g0689600	2.6714	1.43557	2.6561	5.0055	4.47526	4.77292	0.00221082	1.06642	up	Protein kinase domain;; Protein tyrosine kinase
Os08g0556400	9.06332	7.48497	11.7399	15.4035	15.5077	21.3386	0.000413693	1.06562	up	DHHC palmitoyltransferase
Os11g0139400	3.68559	2.06822	2.34851	5.97624	4.97865	4.57834	0.00519324	1.06367	up	Triose-phosphate Transporter family
Os04g0692800	17.2011	19.0877	16.256	39.1238	29.0607	32.062	0.000407444	1.0634	up	NAD(P)-binding Rossmann-like domain;; Flavin containing amine oxidoreductase
Os09g0491740	8.95753	9.10298	7.75602	15.2141	16.0678	17.7856	7.46031e-06	1.06196	up	Membrane transport protein
Os01g0645900	11.2751	9.97511	11.5912	21.5313	19.5922	21.3846	5.60619e-06	1.0614	up	Molybdate transporter of MFS superfamily
Os10g0415100	4.13596	2.07056	1.9861	5.72694	5.06049	5.36518	0.00596894	1.0602	up	Transmembrane amino acid transporter protein
Os07g0647200	12.9557	7.15309	8.15389	16.6214	19.0887	18.1741	1.62959e-05	1.05829	up	Cytochrome P450
Os09g0458100	3.16234	2.20497	1.75696	5.49316	3.94383	4.16248	0.00513034	1.0578	up	Xyloglucan fucosyltransferase
Os09g0467200	65.9012	35.1096	37.5649	82.8368	78.8827	102.351	0.00213033	1.0568	up	Glutathione S-transferase, N-terminal domain;; Glutathione S-transferase, N-terminal domain;; Glutathione S-transferase, N-terminal domain;; Glutathione S-transferase, C-terminal domain;; Glutathione S-transferase, C-terminal domain
Os06g0608800	22.3017	14.9793	16.7049	36.3093	35.5205	37.1629	1.37835e-07	1.05671	up	Copine;; Zinc finger, C3HC4 type (RING finger)
Os01g0208700	14.7387	10.0846	11.293	23.455	18.3464	20.4394	1.97525e-07	1.05577	up	Phosphoenolpyruvate carboxylase
Os02g0771600	3.03599	4.78896	5.06834	9.5337	8.46924	11.1558	0.00131804	1.0514	up	2OG-Fe(II) oxygenase superfamily;; non-haem dioxygenase in morphine synthesis N-terminal
Os10g0529300	43.8261	41.6382	42.2426	69.1683	80.5917	91.5576	1.40326e-07	1.05136	up	Glutathione S-transferase, N-terminal domain;; Glutathione S-transferase, N-terminal domain;; Glutathione S-transferase, N-terminal domain;; Glutathione S-transferase, C-terminal domain;; Glutathione S-transferase, C-terminal domain
Os11g0552000	6.18554	5.70639	5.13745	9.43329	10.5546	12.2488	0.000264113	1.04936	up	Aminotransferase class I and II;; Beta-eliminating lyase
Os04g0559700	1024.44	865.878	900.664	1699.21	1678.52	1893.6	1.37174e-06	1.04936	up	Major intrinsic protein
Os12g0568750	11.7804	20.1319	15.0009	30.2134	26.2454	31.7093	3.82667e-07	1.04645	up	expressed protein
Os06g0479400	4.87305	3.64694	3.77978	7.54631	7.04251	8.71413	0.00470543	1.04487	up	NmrA-like family;; NAD(P)H-binding;; 3-beta hydroxysteroid dehydrogenase/isomerase family
Os12g0514000	4.85446	6.28321	3.0307	8.38055	9.0661	9.24425	0.000604618	1.04337	up	Sugar (and other) transporter;; Major Facilitator Superfamily
Os03g0136500	10.268	8.02286	7.66287	14.3301	17.7701	16.803	0.0023444	1.04306	up	DDE_Tnp_1-like zinc-ribbon
Os04g0629300	2.15348	1.67451	0.955274	3.84218	2.78626	3.07776	0.00361544	1.0423	up	SNF2 family N-terminal domain;; Helicase conserved C-terminal domain;; Zinc finger, C3HC4 type (RING finger)
Os02g0194900	20.8303	11.5089	15.7067	30.9221	27.8725	31.4473	1.08161e-06	1.04076	up	Seed dormancy control;; bZIP transcription factor;; Basic region leucine zipper
Os04g0691366	5.38671	4.05392	2.78936	6.35539	7.55612	5.76459	0.00207157	1.04004	up	expressed protein
Os02g0726300	11.9651	10.2705	17.0005	24.8935	23.7669	24.7137	1.7885e-05	1.04001	up	Dof domain, zinc finger
Os09g0542700	6.03881	6.79041	9.08089	14.1452	14.2507	12.5773	0.000172207	1.03942	up	Protein phosphatase 2A regulatory B subunit (B56 family)
Os12g0126200	5.43877	4.44716	4.41367	8.71573	9.0622	13.0786	0.00124771	1.03764	up	ELMO/CED-12 family
Os11g0126800	3.79339	3.98709	3.90094	6.3191	5.98714	7.81527	0.00195114	1.03595	up	GDA1/CD39 (nucleoside phosphatase) family
Os02g0139000	2.93293	2.16478	3.00637	5.03988	3.84526	6.30366	0.00407207	1.03557	up	MYB-CC type transfactor, LHEQLE motif;; Myb-like DNA-binding domain
Os01g0878700	14.5389	12.3186	24.2967	28.8192	28.2348	38.0041	0.00401388	1.03433	up	Transmembrane amino acid transporter protein;; Tryptophan/tyrosine permease family
Os05g0136900	24.2233	21.4818	31.3101	50.6953	41.0322	51.8051	2.18562e-07	1.0336	up	Transferase family
Os12g0429200	30.6785	23.2218	29.2331	52.0248	46.3316	57.2156	1.6747e-07	1.03288	up	Glycosyl hydrolases family 35;; Galactose binding lectin domain;; Beta-galactosidase
Os10g0543500	8.74854	7.65616	8.37176	14.9912	14.0835	15.8364	3.66886e-05	1.03097	up	Strictosidine synthase;; SMP-30/Gluconolaconase/LRE-like region
Os03g0351100	18.4351	15.6359	18.9507	33.8261	30.732	34.8129	9.70731e-07	1.03	up	CCT motif
Os05g0133401	4.53429	5.36163	2.29231	8.38074	7.97712	6.41169	0.00210497	1.02935	up	GDSL-like Lipase/Acylhydrolase
Os04g0474800	78.1291	53.9299	72.3305	126.795	113.856	136.844	2.20991e-07	1.0283	up	Glycosyl hydrolase family 1
Os01g0934100	27.1661	21.0947	16.7787	38.5215	41.7039	40.9362	8.91645e-07	1.02591	up	C2 domain
Os05g0489900	5.34299	2.22967	3.0839	5.88045	6.99095	7.10559	0.00461978	1.025	up	Protein kinase domain;; Protein tyrosine kinase;; EF-hand domain;; EF-hand domain pair;; EF hand;; EF hand;; EF-hand domain pair
Os12g0236100	24.3549	19.5215	34.7242	45.0819	45.6523	55.7677	2.33388e-05	1.02281	up	N-terminal C2 in EEIG1 and EHBP1 proteins
Os03g0258900	6.58814	4.07119	7.78173	9.40414	11.0925	13.6206	0.00340292	1.02162	up	Glyoxal oxidase N-terminus;; Domain of unknown function (DUF1929)
Os12g0137100	56.6887	35.102	41.4891	78.9676	84.5645	96.2785	2.91943e-07	1.01992	up	EF-hand domain;; EF hand;; EF hand;; EF-hand domain pair;; EF-hand domain pair
Os11g0186200	80.7261	57.0498	63.7397	121.295	104.431	147.278	0.000241642	1.01892	up	Aldehyde dehydrogenase family
Os10g0522000	16.2739	10.5797	14.7274	26.7368	23.2955	26.87	4.0038e-06	1.01832	up	Putative S-adenosyl-L-methionine-dependent methyltransferase
Os03g0206700	2.75064	1.18742	1.89929	3.35725	3.95336	3.53086	0.00939601	1.01818	up	NPH3 family;; BTB/POZ domain
Os07g0571200	29.0597	30.1423	20.8597	51.5695	46.017	50.7441	0.000734044	1.01801	up	expressed protein
Os03g0734300	12.4682	8.72056	9.53727	17.4354	24.0624	15.3638	0.00752018	1.01734	up	Potato type II proteinase inhibitor family
Os03g0641250	11.2505	9.37931	5.52815	16.488	15.2573	16.7344	5.99411e-05	1.01665	up	C-terminus of AA_permease
Os08g0416000	325.026	244.686	272.16	525.97	493.712	529.636	1.34546e-06	1.01631	up	Homeobox domain;; Homeobox associated leucine zipper;; Homeobox KN domain
Os03g0327100	33.2675	24.0185	24.3405	55.3691	44.3221	48.869	3.52132e-07	1.01491	up	No apical meristem (NAM) protein
Os02g0102300	179.88	111.412	199.667	285.502	281.548	334.609	8.45879e-06	1.0109	up	Rhodanese-like domain
Os07g0605200	5.10579	3.5393	4.21535	8.3563	7.99622	7.3194	0.00755751	1.01025	up	K-box region;; SRF-type transcription factor (DNA-binding and dimerisation domain)
Os12g0589100	323.998	283.424	338.323	478.328	529.503	723.428	0.00233621	1.00675	up	Phosphoribosyl transferase domain
Os01g0248900	24.7361	18.7682	18.4434	38.8295	38.9735	35.7145	2.45461e-05	1.00287	up	Pollen allergen;; Lytic transglycolase
Os09g0442600	29.5504	24.091	24.6026	44.6245	37.9222	57.7591	0.00181768	1.00201	up	HD domain;; Region found in RelA / SpoT proteins;; HD domain
Os03g0701600	21.3826	16.4668	15.948	32.9101	32.4185	32.7264	9.07264e-06	1.00081	up	expressed protein
Os04g0597300	5.59061	4.8512	5.01518	11.3546	7.62985	9.26271	0.00023613	1.00076	up	WRKY DNA -binding domain
Os07g0104100	51.138	50.4166	73.2355	28.7888	26.5053	24.189	0.000474758	-1.00019	down	Peroxidase
Os01g0194300	44.3544	39.9463	38.0098	17.2372	23.154	15.3965	6.47403e-07	-1.00098	down	NPR1/NIM1 like defence protein C terminal;; Domain of unknown function (DUF3420);; Ankyrin repeats (3 copies);; Ankyrin repeat;; Ankyrin repeats (many copies);; Ankyrin repeat;; BTB/POZ domain
Os04g0526800	38.3426	50.9333	51.3458	17.9434	21.2057	24.5199	2.86994e-06	-1.00567	down	GRAM domain
Os02g0799600	57.6811	66.2302	53.1435	24.3181	34.2647	21.7754	3.01653e-05	-1.00647	down	expressed protein
Os04g0685200	7.7296	9.02925	10.9436	3.67117	5.75417	3.02303	0.00520109	-1.01476	down	Xylanase inhibitor C-terminal;; Xylanase inhibitor N-terminal;; Eukaryotic aspartyl protease
Os07g0468100	14.0318	15.5444	13.6289	3.8857	7.82891	7.72986	0.00185804	-1.01485	down	Glutathione S-transferase, N-terminal domain;; Glutathione S-transferase, N-terminal domain;; Glutathione S-transferase, N-terminal domain;; Glutathione S-transferase, C-terminal domain;; Glutathione S-transferase, C-terminal domain
Os04g0615200	109.221	89.5617	105.873	40.4423	53.9397	43.0406	1.01318e-06	-1.01557	down	Cysteine-rich TM module stress tolerance
Os05g0497200	37.0395	31.7874	36.1667	16.0277	17.2785	13.8055	4.19516e-05	-1.0226	down	AP2 domain
Os05g0115800	16.0794	16.5025	16.6255	3.90412	3.88099	12.2181	0.0019555	-1.02349	down	expressed protein
Os08g0526200	7.13429	7.46388	8.71759	2.74642	4.20743	3.42349	0.00518057	-1.02411	down	expressed protein
Os08g0176200	4.36085	5.08605	6.44665	2.36074	2.4997	2.44127	7.08868e-05	-1.02519	down	Protein kinase domain;; Protein tyrosine kinase
Os12g0467300	12.4772	10.2551	13.7699	5.07697	4.80879	5.95168	9.70442e-07	-1.02675	down	NB-ARC domain;; AAA domain
Os09g0441400	76.7238	66.3892	62.369	21.8421	36.3768	33.7567	1.67561e-05	-1.02757	down	Cytochrome P450
Os11g0691300	36.2024	35.3975	43.1252	15.7443	18.3575	17.3845	4.11554e-07	-1.03457	down	Protein tyrosine kinase;; Protein kinase domain
Os01g0327000	2.16064	2.49006	1.84901	0.992476	1.05148	0.841993	0.00228313	-1.03651	down	Peroxidase
Os02g0132950	10.031	8.24061	9.04182	3.42193	4.86792	3.83894	7.61546e-05	-1.03737	down	expressed protein
Os12g0113500	62.992	56.9188	48.0792	26.2509	29.4997	18.3691	5.61128e-05	-1.04302	down	Protein kinase domain;; Protein tyrosine kinase;; NAF domain;; Kinase-like
Os04g0140400	25.3067	33.6635	35.7261	11.7332	15.4772	14.4089	0.00812477	-1.04482	down	expressed protein
Os07g0407700	60.9907	65.9004	71.0141	29.9322	32.3405	24.4643	2.01636e-07	-1.04686	down	expressed protein
Os11g0137000	5.17397	6.00117	8.38365	2.85108	2.88346	2.8332	0.00163728	-1.05235	down	Membrane transport protein
Os01g0628700	104.548	94.8947	85.1979	33.2318	52.1064	39.6209	1.25344e-06	-1.05594	down	Cytochrome P450
Os06g0112800	13.1439	18.5057	21.1962	8.6614	6.6061	7.78179	0.00066167	-1.05701	down	1,3-beta-glucan synthase component
Oryza_sativa_newGene_5733	5.98514	4.96148	6.09233	1.89774	2.5584	2.36663	0.000791319	-1.06293	down	Protein kinase domain;; Protein tyrosine kinase;; Phosphotransferase enzyme family
Os05g0257100	19.0021	20.7677	16.8483	8.10706	9.49748	7.15697	2.50834e-07	-1.0646	down	Di-glucose binding within endoplasmic reticulum;; Leucine rich repeat;; Leucine Rich repeats (2 copies);; Leucine Rich repeat;; Leucine Rich Repeat
Os11g0134100	3.57785	5.37783	4.94917	1.77237	2.1953	2.08062	0.00312252	-1.06492	down	Rhamnogalacturonate lyase family
Os04g0516600	6.457	7.07133	6.58603	1.18608	3.51436	3.93897	0.00375507	-1.07602	down	Beta-eliminating lyase;; DegT/DnrJ/EryC1/StrS aminotransferase family
Os06g0587300	21.7595	17.6823	20.4061	7.35154	10.2774	6.67179	3.6325e-05	-1.08158	down	Protein kinase domain
Os05g0559316	17.0227	16.5898	17.7679	6.31101	8.44958	6.99986	0.000103022	-1.08825	down	expressed protein
Os08g0468801	4.91326	4.28131	3.71185	2.57685	1.52589	1.42666	0.00602042	-1.091	down	Oxidoreductase NAD-binding domain;; Ferric reductase NAD binding domain
Os06g0292301	8.57217	7.03586	7.66122	2.43981	4.72469	2.76456	0.000172681	-1.09659	down	expressed protein
Os01g0924200	22.0257	26.5323	26.1152	9.12689	10.1828	12.4503	3.36943e-05	-1.09678	down	Domain of unknown function (DUF4408)
Os04g0461400	19.8407	19.6389	21.5529	8.66327	9.51984	7.56733	1.49226e-05	-1.09703	down	expressed protein
Os02g0820500	9.71335	8.98886	10.9881	3.50153	3.9075	5.2118	0.00243753	-1.09854	down	Lateral organ boundaries (LOB) domain
Os01g0290700	139.136	153.674	164.24	54.9477	75.6767	62.3598	1.88113e-08	-1.10412	down	ABC transporter
Os04g0482300	110.089	117.858	105.707	40.3225	52.2272	51.1067	1.00131e-08	-1.11602	down	TAZ zinc finger;; BTB/POZ domain
Os04g0115900	20.218	28.9462	25.5543	9.18777	12.2416	9.85778	0.0010855	-1.11893	down	expressed protein
Os11g0282900	7.11958	10.875	10.5415	2.99801	4.87434	3.82549	0.00116467	-1.13235	down	POT family
Os04g0606200	22.0641	20.6578	18.6563	8.30628	10.8374	6.35765	0.000337907	-1.13534	down	expressed protein
Os02g0627100	84.3365	74.7244	65.5948	27.3571	38.214	27.706	7.22448e-07	-1.13729	down	Aromatic amino acid lyase
Oryza_sativa_newGene_2038	2.75171	2.89209	3.77179	1.57989	1.38278	1.20784	0.000166318	-1.13774	down	NB-ARC domain;; AAA domain
Os09g0445600	8.962	13.8692	13.9923	3.90941	6.37427	4.90873	0.00238874	-1.13789	down	expressed protein
Os06g0231050	13.6732	14.7863	17.8035	4.73362	5.60421	8.74873	0.000679732	-1.13793	down	Domain of unknown function (DUF588)
Os06g0691400	37.562	33.0183	33.5426	10.1622	21.4687	11.4793	0.000170137	-1.13978	down	Peptidase family M20/M25/M40
Os01g0257300	31.012	31.6732	47.7015	15.1725	15.031	14.9798	0.00072418	-1.14996	down	expressed protein
Os10g0565150	30.5721	31.4529	20.1455	8.96361	13.8016	10.9569	0.00271486	-1.15417	down	Glycosyl hydrolase family 14
Os08g0431700	74.6916	58.3725	88.2436	27.9039	30.4949	31.841	1.41218e-05	-1.1599	down	expressed protein
Os12g0168100	18.6743	26.4061	20.2861	7.41424	11.3634	7.67029	0.000104944	-1.1682	down	AP2 domain
Os03g0857400	3.41145	6.06114	6.03746	1.79678	2.29129	3.55548	0.00734385	-1.17097	down	expressed protein
Os11g0618300	3.98412	4.20869	3.52553	2.07925	2.05822	0.621593	0.00286081	-1.18337	down	Protein kinase domain;; Protein tyrosine kinase
Os11g0523110	53.8889	63.5849	65.6978	20.7508	28.6524	26.1265	1.81507e-09	-1.18823	down	Enoyl-(Acyl carrier protein) reductase;; short chain dehydrogenase;; KR domain;; NAD dependent epimerase/dehydratase family
Os09g0313550	5.51835	6.5058	6.63432	2.24795	2.90784	2.24868	8.92662e-06	-1.19684	down	NB-ARC domain
Os01g0683600	4.92552	3.39842	5.01846	1.77166	2.12394	1.40134	0.00115698	-1.1974	down	expressed protein
Os03g0319400	6.64982	6.05124	8.74295	2.55215	2.8021	2.88439	0.00025995	-1.19754	down	Protein kinase domain;; Protein tyrosine kinase;; NAF domain;; Kinase-like
Os07g0515200	3.09229	3.06511	3.62382	1.09973	1.04811	1.72153	0.000692874	-1.20032	down	expressed protein
Os10g0466800	10.648	17.2368	10.9475	4.36324	6.43701	4.42677	0.00930898	-1.21446	down	expressed protein
Os06g0166500	37.1437	46.0729	43.8487	17.1043	18.1331	17.2385	3.79436e-08	-1.21811	down	AUX/IAA family
Os05g0136200	34.7205	33.1349	33.5779	12.0789	15.974	11.4852	5.26367e-09	-1.226	down	Protein kinase domain;; Protein tyrosine kinase;; NAF domain;; Kinase-like
Os01g0155300	16.8043	25.7059	27.9298	6.2571	10.1061	10.7889	0.00125087	-1.23446	down	Dirigent-like protein
Os03g0733400	4.05008	5.53026	3.7822	1.50287	1.70335	1.95475	5.49643e-05	-1.23678	down	Domain of unknown function (DUF4413);; hAT family C-terminal dimerisation region;; BED zinc finger
Os09g0246300	4.06285	6.22283	5.64288	1.40527	2.6293	2.60672	0.00178459	-1.2373	down	expressed protein
Os01g0826400	5.10332	7.20969	6.36536	2.09861	2.61988	2.44021	0.000163956	-1.24636	down	WRKY DNA -binding domain
Os01g0926450	5.18597	5.06534	5.18246	1.66755	1.97487	2.26474	0.0024827	-1.25096	down	Exostosin family
Os01g0858350	17.5049	20.2097	23.2768	6.16421	9.41439	7.66533	1.32009e-07	-1.25484	down	Cytochrome P450
Os01g0844500	16.1188	21.2733	24.2456	7.7955	8.92397	6.68222	1.41385e-06	-1.25913	down	Xylanase inhibitor C-terminal;; Xylanase inhibitor N-terminal;; Eukaryotic aspartyl protease
Os12g0157000	22.9992	27.9423	20.8615	6.29535	10.3172	10.6972	1.69191e-06	-1.26031	down	expressed protein
Os07g0418600	3.56097	4.50308	3.85379	1.28183	1.02775	2.17815	0.00913036	-1.26483	down	expressed protein
Os12g0106000	21.3673	22.9915	22.9835	8.10236	9.98007	7.29978	1.50678e-06	-1.27331	down	Ferritin-like domain
Os01g0558900	9.27608	8.95203	14.0145	3.29191	5.09671	4.36791	0.00263943	-1.27799	down	expressed protein
Os01g0966000	8.09033	7.94868	8.73352	2.56037	2.2398	3.39352	6.11339e-08	-1.27934	down	Hydantoinase B/oxoprolinase;; Hydantoinase/oxoprolinase;; Hydantoinase/oxoprolinase N-terminal region
Os12g0123700	4.11031	5.32853	5.16416	1.92754	2.57298	0.977362	0.000811515	-1.27947	down	No apical meristem (NAM) protein
Os06g0586900	7.43524	5.61729	4.98377	2.40673	2.96588	1.30819	0.0035127	-1.29003	down	Leucine rich repeat;; Leucine Rich repeats (2 copies);; Leucine Rich Repeat
Os03g0170800	5.0308	3.45057	6.04718	1.50148	2.17905	1.66378	0.00488271	-1.30648	down	Glutaredoxin
Os12g0518200	4.09747	5.63313	4.1074	1.69698	1.89942	1.39335	0.00121728	-1.33313	down	EamA-like transporter family
Os03g0143900	10.2779	17.5162	13.6945	3.5722	5.3362	5.91602	0.000981024	-1.34419	down	Dirigent-like protein
Os05g0143550	5.60242	3.65484	7.14062	1.61043	2.36986	1.88363	0.00812477	-1.34735	down	expressed protein
Os06g0699200	26.057	27.2904	27.3	7.18899	12.1259	19.1072	3.11448e-12	-1.35439	down	Calcineurin-like phosphoesterase
Os05g0510600	9.70368	8.19152	10.341	2.38114	4.55681	3.0984	3.94564e-06	-1.35511	down	Pyridoxal-dependent decarboxylase conserved domain
Os01g0963000	13.8178	15.9889	16.3478	4.64482	7.86578	3.79696	3.19558e-06	-1.36335	down	Peroxidase
Os03g0709300	84.2951	84.7554	104.338	30.7171	34.8334	31.0419	9.77452e-12	-1.36507	down	Plastocyanin-like domain
Oryza_sativa_newGene_5409	1.0664	1.65431	1.84807	0.589175	0.999626	0.439436	0.00135306	-1.37095	down	GAG-pre-integrase domain;; Reverse transcriptase (RNA-dependent DNA polymerase)
Os05g0219900	19.4415	21.5801	21.1362	6.21658	9.39854	6.52097	7.14386e-11	-1.37378	down	Voltage-dependent anion channel
Os09g0565200	35.5459	35.0863	38.0149	14.9946	17.1672	16.9594	8.97952e-13	-1.37463	down	RNA recognition motif. (a.k.a. RRM, RBD, or RNP domain);; RNA recognition motif
Os05g0542150	11.7788	12.6224	12.4015	3.28219	6.00602	4.15007	7.96718e-08	-1.3945	down	expressed protein
Os12g0139400	13.4173	12.9798	13.905	4.22331	4.47568	5.10806	7.25324e-06	-1.40031	down	Response regulator receiver domain
Os04g0506800	11.2316	13.3916	13.3247	4.26856	4.33778	4.38498	2.40845e-06	-1.41071	down	Glycosyltransferase family 29 (sialyltransferase)
Os02g0596700	15.2375	15.5406	14.0545	3.80847	7.08743	4.53162	3.38598e-08	-1.41421	down	BTB/POZ domain
Os01g0525700	31.0171	30.4377	31.7891	14.8213	0.561588	16.358	0.00298873	-1.41945	down	expressed protein
Os02g0728401	2.59345	2.13337	2.78446	0.611358	0.919951	0.989497	0.0064013	-1.43389	down	expressed protein
Os04g0673300	33.5445	30.6428	34.9127	12.9172	11.3211	8.59647	1.74598e-09	-1.4594	down	Response regulator receiver domain
Os05g0149000	10.6834	11.9013	14.3109	3.95128	4.56014	3.64852	9.67636e-05	-1.46122	down	Plant invertase/pectin methylesterase inhibitor
Os10g0380100	27.4673	30.3107	32.8117	8.04282	12.2152	9.59998	1.58791e-08	-1.46385	down	Transferase family
Os03g0741000	11.143	9.86982	7.02651	1.77478	4.79824	2.67894	0.00227168	-1.46514	down	Fatty acid desaturase
Os07g0570550	33.274	32.4483	39.0967	10.4802	13.8777	10.1323	4.54815e-06	-1.46781	down	Plastocyanin-like domain
Os01g0172600	20.5577	26.4541	31.1861	8.20016	9.01184	9.45001	6.67173e-08	-1.48549	down	Peroxidase
Os05g0458600	2.71192	4.06339	3.39327	1.16102	0.670771	1.41965	8.71846e-05	-1.51013	down	Multicopper oxidase;; Multicopper oxidase;; Multicopper oxidase
Os01g0773400	4.49834	6.86361	5.25529	1.26155	2.06744	1.96913	6.92303e-06	-1.51072	down	expressed protein
Os08g0563500	3.28224	4.71221	4.33653	1.12902	1.43093	1.34126	0.00542123	-1.51142	down	Ring finger domain;; RING-like zinc finger;; Zinc finger, C3HC4 type (RING finger);; RING-H2 zinc finger domain;; Zinc finger, C3HC4 type (RING finger);; RING-type zinc-finger
Os05g0442400	28.702	32.4048	17.5067	11.1743	7.95662	6.04599	0.00364799	-1.51284	down	Myb-like DNA-binding domain;; Myb-like DNA-binding domain
Os03g0412400	3.92743	4.71676	3.41335	0.820752	1.83442	1.19845	0.00115378	-1.514	down	expressed protein
Os04g0405900	2.23342	3.86554	2.92682	0.691303	0.877073	1.30473	0.000992358	-1.51417	down	expressed protein
Os04g0541700	8.53406	9.81134	15.1538	3.17916	3.38517	3.94782	0.00105514	-1.52826	down	Homeobox associated leucine zipper;; Homeobox domain;; Homeobox KN domain
Os04g0422300	7.11311	8.31728	11.9609	2.5721	2.46692	3.43358	0.000116606	-1.5514	down	EamA-like transporter family
Oryza_sativa_newGene_1191	5.63226	7.45519	10.4853	2.7721	2.82878	1.67535	0.00143379	-1.55378	down	Peroxidase
Os10g0393800	4.58777	8.91383	6.62755	1.47212	2.52918	2.2532	0.00330549	-1.55469	down	GDSL-like Lipase/Acylhydrolase
Os04g0143566	2.92923	2.15964	3.02657	0.635102	1.06633	0.802533	0.00074546	-1.5561	down	Domain of unknown function (DUF4220)
Os06g0181700	2.6539	4.19841	3.55881	0.779371	1.8479	0.573581	0.00419659	-1.55659	down	AP2 domain
Os01g0888800	5.43415	8.2889	6.08237	1.55542	1.9299	2.55788	0.000388315	-1.5654	down	expressed protein
Oryza_sativa_newGene_2735	3.2727	3.00124	4.60344	1.03099	1.23938	0.926693	0.000672274	-1.56625	down	expressed protein
Os07g0256300	1.16555	1.94819	1.45871	0.807255	0.434978	0.252492	0.00968649	-1.5667	down	expressed protein
Os09g0247700	55.7729	60.9586	85.2451	2.50243	34.3266	24.8423	0.00541871	-1.56898	down	expressed protein
Os04g0250200	15.9421	17.2213	21.3445	5.44486	6.92556	4.31324	1.68197e-08	-1.57045	down	expressed protein
Os12g0111800	4.66057	5.91731	7.14087	1.33067	2.58173	1.7191	1.20029e-05	-1.57149	down	Peroxidase
Os01g0247700	5.66798	5.77109	9.08643	2.35508	1.0719	2.78581	0.000826282	-1.58362	down	Voltage-dependent anion channel
Os11g0572200	1.13797	0.920237	0.998372	0.462355	0	0.467008	0.00910596	-1.58434	down	Exo70 exocyst complex subunit
Os04g0639000	30.4064	38.7711	25.3531	6.98912	12.2192	9.26382	6.54538e-06	-1.59693	down	expressed protein
Os05g0172000	1.30203	1.60006	1.84699	0.478724	0.514563	0.419547	5.59212e-05	-1.60606	down	expressed protein
Os01g0702450	2.49833	2.1056	1.7142	0.43896	0.780857	0.623186	0.00755082	-1.62235	down	X-domain of DnaJ-containing;; DnaJ domain
Os03g0741100	33.9693	29.5017	25.5671	4.19512	17.7349	4.43208	0.00270714	-1.62444	down	Helix-loop-helix DNA-binding domain
Os11g0171100	1.07745	1.3827	1.99647	0.272591	0.300419	0.710076	0.00656391	-1.63824	down	Domain of unknown function (DUF4220)
Os07g0461900	54.1001	52.0554	45.2048	11.9933	20.5896	11.6841	1.65841e-13	-1.64104	down	Aminotransferase class-III
Os05g0537100	15.8701	15.7025	8.41179	2.91832	5.68109	3.09621	0.00608127	-1.64161	down	WRKY DNA -binding domain
Os04g0555500	2.03006	1.38871	1.51886	0.262066	0.686003	0.484736	0.00117638	-1.64616	down	WD domain, G-beta repeat
Os01g0882100	11.8441	13.9028	12.0654	2.43875	4.51947	3.78223	0.00361063	-1.6651	down	expressed protein
Os09g0471500	1.31191	1.38425	1.8209	0.343146	0.434659	0.492936	0.000610135	-1.67209	down	Wall-associated receptor kinase galacturonan-binding
Os05g0332600	13.5261	8.60988	15.4935	2.1415	4.73145	3.82359	0.000503727	-1.67399	down	Permease family
Os04g0688500	2.63151	3.20819	2.89158	1.35646	0.736409	0.395687	0.000503684	-1.67552	down	Peroxidase
Oryza_sativa_newGene_593	4.12428	3.56838	6.12102	1.95396	0.50525	1.46877	0.00150841	-1.67756	down	1,3-beta-glucan synthase component;; 1,3-beta-glucan synthase component
Os10g0550800	15.9221	16.0481	12.58	2.41122	5.96168	4.23968	6.28025e-09	-1.68042	down	expressed protein
Os12g0637400	2.1782	2.14078	2.40032	1.00643	0.69544	0.141674	0.00853571	-1.6908	down	Purple acid Phosphatase, N-terminal domain
Os03g0112400	5.48899	10.4519	12.3613	2.70855	2.11105	2.97999	0.00569583	-1.69372	down	Alpha adaptin AP2, C-terminal domain
Os07g0601600	18.7482	18.7688	20.9687	7.81392	4.42014	4.1693	2.28174e-10	-1.70008	down	expressed protein
Os02g0807900	0.590269	0.755776	0.549156	0.119534	0.274341	0.13374	0.00854775	-1.70405	down	Wall-associated receptor kinase galacturonan-binding
Os05g0511050	1.83569	2.4563	3.05096	0.466086	1.07448	0.490746	0.00117638	-1.70694	down	Xylanase inhibitor C-terminal;; Xylanase inhibitor N-terminal;; Eukaryotic aspartyl protease
Os01g0925100	0.68631	1.05973	1.04695	0.279569	0.256539	0.230109	0.00936287	-1.71283	down	expressed protein
Os01g0760000	19.1695	15.8937	9.34207	5.56688	4.65826	2.09957	0.00879459	-1.72185	down	Dynein light chain type 1
Os03g0268600	2.1009	3.12822	3.18582	0.635188	0.881576	0.772744	0.000132497	-1.73276	down	Protein phosphatase 2C
Os05g0149300	7.70347	4.87681	8.5357	2.23246	1.96676	1.57018	6.12489e-05	-1.73608	down	2OG-Fe(II) oxygenase superfamily
Os06g0650300	2.57578	2.7605	1.74741	0.219444	0.940449	0.735106	0.000291657	-1.74669	down	Acetyltransferase (GNAT) family
Os05g0142400	49.0959	47.3505	74.7184	14.2834	14.1664	17.8492	7.43264e-06	-1.74771	down	expressed protein
Os03g0830400	15.8347	19.2901	14.3235	4.55979	5.64339	3.15869	3.37814e-08	-1.75395	down	PLAC8 family
Os09g0396900	21.0597	16.3256	19.6098	4.21096	6.41221	4.72785	1.34112e-10	-1.75809	down	VIT family
Os02g0713250	7.45673	8.11418	7.76869	1.40458	3.0864	1.74625	0.000439427	-1.76191	down	expressed protein
Os07g0253000	10.7011	9.56174	11.6662	2.34489	3.84123	2.26663	3.92835e-06	-1.77567	down	expressed protein
Oryza_sativa_newGene_3815	6.81306	5.41847	10.4628	1.85458	2.4437	1.71181	0.00132271	-1.77709	down	NB-ARC domain
Oryza_sativa_newGene_437	0.803266	0.839579	1.13691	0.212444	0.188081	0.326798	0.00390787	-1.77946	down	expressed protein
Os10g0491450	4.66554	4.1803	7.2532	1.01409	1.98251	1.12681	0.00550862	-1.78289	down	expressed protein
Os03g0141800	1.27775	1.64163	1.93756	0.477977	0.422614	0.378475	0.000349246	-1.7843	down	Domain of unknown function (DUF4220);; Protein of unknown function, DUF594
Os07g0681200	11.8463	12.8636	15.7226	3.86218	4.06071	2.68253	9.01968e-08	-1.79267	down	HAD superfamily, subfamily IIIB (Acid phosphatase)
Os11g0228201	4.68042	3.77787	4.1978	0.664498	1.82356	0.768503	2.53832e-07	-1.79531	down	expressed protein
Oryza_sativa_newGene_1983	0.595555	0.499416	0.899169	0.085938	0.259633	0.158894	0.00224306	-1.81326	down	Transposase family tnp2;; Domain of unknown function (DUF4218);; Transposase-associated domain
Os04g0109400	2.09786	3.08449	4.06312	0.822279	0.909174	0.627664	0.000246679	-1.81978	down	Protein kinase domain;; Protein tyrosine kinase;; Legume lectin domain
Os03g0187800	68.9826	74.9304	52.8344	11.6957	29.0415	10.0539	5.09508e-06	-1.82219	down	Purine nucleobase transmembrane transport
Os05g0500900	6.99065	10.7925	10.7341	1.92005	2.85107	2.46126	3.64619e-08	-1.83477	down	GH3 auxin-responsive promoter
Oryza_sativa_newGene_2284	1.38939	1.04022	1.33292	0.152561	0.660969	0.138792	0.000599523	-1.8434	down	expressed protein
Oryza_sativa_newGene_5121	0.7662	0.774301	0.886824	0.295837	0.203396	0.104281	0.00206574	-1.84959	down	Domain of unknown function (DUF4220);; Protein of unknown function, DUF594
Os06g0731750	19.5426	26.4817	31.6053	5.58289	11.4649	2.2923	8.40675e-05	-1.87139	down	expressed protein
Os06g0725250	2.99279	3.63656	2.93273	0.43245	1.45821	0.446856	0.00052877	-1.88229	down	expressed protein
Os03g0432900	0.790222	1.04285	0.820789	0.207686	0.246808	0.168647	0.00723966	-1.90568	down	expressed protein
Os03g0648600	20.0449	15.7901	13.3369	2.29405	7.62807	2.05225	0.000216811	-1.90762	down	Ring finger domain;; RING-H2 zinc finger domain;; Zinc finger, C3HC4 type (RING finger);; Zinc finger, C3HC4 type (RING finger)
Os01g0111700	1.88915	2.47242	1.88157	0.424686	0.760099	0.271056	0.00184862	-1.92629	down	expressed protein
Os12g0478400	12.6525	12.5426	12.9251	2.14264	4.48284	2.50012	1.19492e-14	-1.92691	down	Wall-associated receptor kinase galacturonan-binding;; Calcium-binding EGF domain
Os11g0696900	5.54411	5.99855	7.00823	1.25533	1.8954	1.19711	3.55118e-13	-1.98054	down	Multicopper oxidase;; Multicopper oxidase;; Multicopper oxidase
Os08g0138200	9.19031	12.1374	10.4381	0.338146	4.97317	1.96739	1.0027e-05	-1.98224	down	Plastocyanin-like domain
Os10g0380800	5.50585	4.57106	4.36411	0.321388	2.77674	0.188456	0.00181344	-1.99771	down	Pyridoxal-dependent decarboxylase conserved domain;; Beta-eliminating lyase
Oryza_sativa_newGene_1733	3.13962	3.17872	6.32445	1.02707	1.05677	0.772699	0.00844996	-2.0037	down	Tetraspanin family
Os06g0558300	10.1502	21.4677	20.6046	4.39474	3.28958	4.09833	0.000816258	-2.00688	down	MatE
Os02g0466400	21.7134	20.6904	14.0526	3.07393	6.89689	2.77427	4.93016e-06	-2.01537	down	Inositol 1, 3, 4-trisphosphate 5/6-kinase
Os06g0725200	17.0315	15.5714	13.0125	1.88414	5.91462	1.71855	4.84857e-07	-2.02848	down	GDSL-like Lipase/Acylhydrolase
Os07g0524900	15.6384	18.7191	17.3492	2.59517	3.96956	4.77495	1.08138e-14	-2.04581	down	EamA-like transporter family
Os12g0168150	2.32372	2.95999	3.33986	0.408927	1.15058	0.276652	0.000342184	-2.0762	down	expressed protein
Os06g0119100	1.23878	1.27955	1.17807	0.159491	0.333909	0.282505	3.9593e-05	-2.09585	down	Domain of unknown function (DUF4220);; Protein of unknown function, DUF594
Oryza_sativa_newGene_2665	2.32601	2.75028	1.1423	0.35469	0.630466	0.327169	0.00650231	-2.09986	down	Myb-like DNA-binding domain
Oryza_sativa_newGene_4669	1.83837	1.77802	1.65102	0.112476	0.158789	0.736833	1.20029e-05	-2.1018	down	expressed protein
Os03g0132550	1.58282	1.62125	2.17058	0.172064	0.3628	0.553601	0.00121728	-2.12474	down	Arabidopsis protein of unknown function
Os08g0203150	5.81747	3.9437	3.69227	0.833988	1.15091	0.785827	0.000143742	-2.12801	down	expressed protein
Os04g0686800	36.7832	35.4272	46.496	7.65354	7.10858	8.58441	7.16403e-22	-2.20941	down	VIT family
Os06g0210900	7.47443	7.00391	4.09241	0.792024	1.67278	1.18715	5.5907e-05	-2.21088	down	Lipase (class 3)
Os01g0374600	0.638156	0.746816	0.910966	0.103956	0.263224	0	0.0014523	-2.21211	down	Multicopper oxidase;; Multicopper oxidase;; Multicopper oxidase
Os11g0454000	2.59718	2.0921	1.78657	0.568592	0.200957	0.484237	0.000511938	-2.21587	down	Dehydrin
Os11g0156000	21.4236	25.8889	13.7319	3.5411	5.38579	2.6812	3.33365e-05	-2.25563	down	B3 DNA binding domain
Oryza_sativa_newGene_881	0.529763	0.708438	0.842987	0	0.123661	0.256367	0.000272449	-2.27472	down	expressed protein
Os02g0131850	3.60621	1.69696	4.65658	0.563196	0.455951	0.821514	0.00739831	-2.28497	down	expressed protein
Oryza_sativa_newGene_882	1.15306	0.865372	0.816972	0.21341	0.306417	0	4.03987e-05	-2.30864	down	expressed protein
Os09g0517100	17.147	17.4703	12.0763	2.43938	4.5872	1.5786	1.27336e-09	-2.33793	down	NB-ARC domain
Os02g0251900	3.88884	5.59981	3.37749	0.892492	0.857808	0.539767	3.84399e-06	-2.34176	down	VQ motif
Os01g0254850	3.30971	3.55416	3.50757	0.859441	0.193804	0.758147	1.67561e-05	-2.34875	down	Domain of unknown function
Os09g0471800	8.28412	9.5992	11.4548	1.4641	1.9562	1.69991	4.24411e-18	-2.37361	down	Wall-associated receptor kinase galacturonan-binding
Os02g0585100	33.5693	23.9423	19.9359	2.52163	9.46326	1.60944	0.000106957	-2.37765	down	Heavy-metal-associated domain
Os01g0900400	0.736557	0.724976	1.34537	0.103622	0.101593	0.20889	0.000503684	-2.52452	down	Lipase (class 3)
Os05g0211100	4.74474	3.06117	2.80882	0.118493	1.29401	0.230911	0.000278472	-2.53872	down	Cytochrome P450
Os06g0547100	4.74663	4.62162	6.89837	0.75982	0.563839	1.20064	2.98794e-09	-2.56266	down	Peroxidase
Os06g0674000	1.45506	2.12224	1.17968	0.256445	0.237886	0.226709	1.7207e-06	-2.58605	down	expressed protein
Os07g0575900	6.16976	6.735	5.18437	0.923156	0.858345	0.936176	1.39621e-15	-2.59809	down	Vacuolar protein sorting-associated protein 62
Os09g0543400	6.61013	4.7022	5.06717	1.53911	0.435978	0.418793	2.60926e-10	-2.63555	down	Pyridoxal-dependent decarboxylase, pyridoxal binding domain;; Pyridoxal-dependent decarboxylase, C-terminal sheet domain;; Alanine racemase, N-terminal domain
Os04g0122000	1.10988	1.21845	1.58602	0.133127	0.387311	0.096973	1.62301e-08	-2.63808	down	Leucine Rich repeats (2 copies);; Leucine rich repeat;; Leucine Rich Repeat;; Leucine Rich repeat;; Leucine rich repeat N-terminal domain
Os11g0242300	7.86604	5.25445	2.94223	0.264299	1.23919	0.72507	0.00644577	-2.70884	down	AP2 domain
Os10g0137300	7.74439	10.3939	9.29243	1.18058	1.19608	1.39554	4.80197e-10	-2.71732	down	expressed protein
Os03g0280750	30.3195	40.2431	42.4327	12.4903	0.007958	0.976126	4.26738e-11	-2.93543	down	Dirigent-like protein
Os06g0585950	0.741665	0.376241	0.587563	0.152295	0	0	1.01089e-05	-3.3514	down	Leucine rich repeat;; Protein kinase domain;; Leucine Rich repeats (2 copies);; Protein tyrosine kinase;; Leucine Rich Repeat;; Leucine rich repeat N-terminal domain
Os12g0113900	0.686148	1.06825	1.64525	0	0.279921	0	0.000182585	-3.3594	down	Plant protein of unknown function (DUF641)
Os08g0331900	6.77	8.90198	5.86538	1.10816	0.009067	0.150987	1.69595e-17	-3.94787	down	Protein kinase domain;; Protein tyrosine kinase;; Leucine rich repeat
Os05g0119100	6.44271	4.42857	3.79465	0.077356	0.622734	0.090659	1.80811e-09	-3.96551	down	expressed protein
Os02g0830900	13.6327	15.436	16.2689	0.135676	0.126494	2.10703	1.12321e-43	-4.10789	down	Cell morphogenesis C-terminal
Os05g0401500	39.7938	40.1425	50.4115	1.4063	2.86071	2.40031	2.54192e-43	-4.13598	down	expressed protein
Os03g0334250	0.829313	0.699847	0.611582	0.03637	0.032177	0.012723	6.06921e-09	-4.39883	down	Protein of unknown function (DUF1324)
Os08g0242400	1.41787	1.6881	1.35721	0	0.133459	0.026099	7.44252e-11	-4.54347	down	Homeobox domain
Os06g0256800	6.8277	8.02881	15.9854	0.345481	0.380513	0.347944	6.02256e-06	-4.67893	down	expressed protein
Os04g0538400	10.739	11.4107	9.05016	0.369106	0.238075	0.097737	5.42685e-41	-5.32835	down	VIT family
Os01g0152700	126.275	131.341	151.627	0.059361	0.057135	0.061461	3.07367e-133	-10.831	down	expressed protein
Os02g0710550	1.29154	1.07729	1.17423	0	0	0	2.94363e-13	#NAME?	down	expressed protein
Os03g0293450	48.4765	17.2567	12.9866	0	0	0	1.75417e-07	#NAME?	down	expressed protein
