# Supplementary material for: RNA-Seq Transcriptome Analysis of Rice Primary Roots Reveals the Role of Flavonoids in Regulating the Rice Primary Root Growth
Source: Genes (Basel). 2019 Mar 13;10(3):213. doi: 10.3390/genes10030213 (PMC6470995; doi:10.3390/genes10030213)
Supplement: Supplementary file 1 [file genes-10-00213-s001.zip › Xu et al-2019-Supplementary files v3/Table S3.xlsx]

## Sheet: Table S3
Talbe S3. GO enrichment analysis of up-regulated genes.
GO term	Ontology	Description	Number in input list	Number in BG/Ref	p-value	FDR
GO:0071554	P	cell wall organization or biogenesis	26	148	2.9e-11	2.5e-08
GO:0000041	P	transition metal ion transport	14	32	6.1e-11	2.6e-08
GO:0015674	P	di-, tri-valent inorganic cation transport	10	20	1.3e-08	3.6e-06
GO:0000272	P	polysaccharide catabolic process	12	37	2.2e-08	4.8e-06
GO:0022900	P	electron transport chain	14	60	5.2e-08	9e-06
GO:0071555	P	cell wall organization	15	83	3.3e-07	4.7e-05
GO:0071669	P	plant-type cell wall organization or biogenesis	10	34	7.1e-07	7.6e-05
GO:0009664	P	plant-type cell wall organization	10	34	7.1e-07	7.6e-05
GO:0044036	P	cell wall macromolecule metabolic process	9	45	3.7e-05	0.0025
GO:0006979	P	response to oxidative stress	18	174	3e-05	0.0025
GO:0042221	P	response to chemical stimulus	25	301	3.2e-05	0.0025
GO:0005975	P	carbohydrate metabolic process	50	833	3.1e-05	0.0025
GO:0005976	P	polysaccharide metabolic process	16	143	3.5e-05	0.0025
GO:0016052	P	carbohydrate catabolic process	15	131	4.8e-05	0.003
GO:0070882	P	cellular cell wall organization or biogenesis	7	26	5.5e-05	0.0032
GO:0032787	P	monocarboxylic acid metabolic process	14	130	0.00015	0.0083
GO:0009607	P	response to biotic stimulus	5	16	0.00037	0.016
GO:0006026	P	aminoglycan catabolic process	6	26	0.00039	0.016
GO:0006030	P	chitin metabolic process	6	26	0.00039	0.016
GO:0006032	P	chitin catabolic process	6	26	0.00039	0.016
GO:0030001	P	metal ion transport	18	214	0.00034	0.016
GO:0009056	P	catabolic process	28	433	0.00058	0.023
GO:0006022	P	aminoglycan metabolic process	6	29	0.00064	0.024
GO:0006811	P	ion transport	26	408	0.0011	0.039
GO:0016765	F	transferase activity, transferring alkyl or aryl (other than methyl) groups	14	52	1.1e-08	5.9e-06
GO:0009055	F	electron carrier activity	48	599	2.4e-08	6.2e-06
GO:0004553	F	hydrolase activity, hydrolyzing O-glycosyl compounds	38	424	5.1e-08	9e-06
GO:0004872	F	receptor activity	10	33	5.7e-07	7.5e-05
GO:0016798	F	hydrolase activity, acting on glycosyl bonds	38	480	9.1e-07	9.6e-05
GO:0016491	F	oxidoreductase activity	90	1672	1.7e-06	0.00015
GO:0005506	F	iron ion binding	48	713	2.7e-06	0.0002
GO:0004568	F	chitinase activity	8	26	7.1e-06	0.00047
GO:0016684	F	oxidoreductase activity, acting on peroxide as acceptor	18	181	4.9e-05	0.0024
GO:0020037	F	heme binding	39	600	4.7e-05	0.0024
GO:0004601	F	peroxidase activity	18	181	4.9e-05	0.0024
GO:0005509	F	calcium ion binding	25	316	6.6e-05	0.0027
GO:0046906	F	tetrapyrrole binding	39	608	6.2e-05	0.0027
GO:0016209	F	antioxidant activity	18	203	0.00019	0.0071
GO:0004197	F	cysteine-type endopeptidase activity	9	60	0.00026	0.0093
GO:0046915	F	transition metal ion transmembrane transporter activity	6	28	0.00055	0.018
GO:0016702	F	oxidoreductase activity, acting on single donors with incorporation of molecular oxygen, incorporation of two atoms of oxygen	6	33	0.0012	0.036
GO:0004713	F	protein tyrosine kinase activity	6	34	0.0013	0.039
GO:0044444	C	cytoplasmic part	478	966	0	0
GO:0005737	C	cytoplasm	492	1263	0	0
GO:0043231	C	intracellular membrane-bounded organelle	498	2296	6.1e-289	2e-287
GO:0043227	C	membrane-bounded organelle	498	2319	4.1e-287	1e-285
GO:0043229	C	intracellular organelle	501	2859	7.1e-252	1.2e-250
GO:0043226	C	organelle	501	2859	7.1e-252	1.2e-250
GO:0044464	C	cell part	638	5945	2.6e-245	3.3e-244
GO:0005623	C	cell	638	5945	2.6e-245	3.3e-244
GO:0044424	C	intracellular part	516	3529	4.1e-228	4.6e-227
GO:0005622	C	intracellular	519	4116	8.9e-202	8.9e-201
GO:0005739	C	mitochondrion	88	162	1.3e-68	1.2e-67
GO:0016020	C	membrane	171	2115	1.6e-28	1.4e-27
GO:0005576	C	extracellular region	28	251	5.1e-08	3.9e-07
GO:0005886	C	plasma membrane	10	44	5.2e-06	3.7e-05
GO:0044421	C	extracellular region part	6	12	1.1e-05	7.7e-05
GO:0005618	C	cell wall	11	82	0.00014	0.00086
GO:0030312	C	external encapsulating structure	11	107	0.0011	0.0064
GO:0016021	C	integral to membrane	37	752	0.0081	0.045
P: biological process, F: molecular function, C: cellular component.
