# Supplementary material for: RNA-Seq Transcriptome Analysis of Rice Primary Roots Reveals the Role of Flavonoids in Regulating the Rice Primary Root Growth
Source: Genes (Basel). 2019 Mar 13;10(3):213. doi: 10.3390/genes10030213 (PMC6470995; doi:10.3390/genes10030213)
Supplement: Supplementary file 1 [file genes-10-00213-s001.zip › Xu et al-2019-Supplementary files v3/Table S4.xlsx]

## Sheet: Table S4
Table S4. GO enrichment analysis of down-regulated genes.
GO term	Ontology	Description	Number in input list	Number in BG/Ref	p-value	FDR
GO:0009719	P	response to endogenous stimulus	5	30	9.3e-07	9.8e-05
GO:0010033	P	response to organic substance	5	30	9.3e-07	9.8e-05
GO:0009725	P	response to hormone stimulus	5	30	9.3e-07	9.8e-05
GO:0042221	P	response to chemical stimulus	10	301	4.8e-06	0.00038
GO:0006575	P	cellular amino acid derivative metabolic process	5	92	0.00014	0.0065
GO:0051252	P	regulation of RNA metabolic process	13	740	0.00013	0.0065
GO:0006355	P	regulation of transcription, DNA-dependent	13	737	0.00013	0.0065
GO:0032774	P	RNA biosynthetic process	13	788	0.00024	0.0077
GO:0006351	P	transcription, DNA-dependent	13	786	0.00024	0.0077
GO:0006519	P	cellular amino acid and derivative metabolic process	9	391	0.00022	0.0077
GO:0016070	P	RNA metabolic process	14	1088	0.0016	0.045
GO:0044444	C	cytoplasmic part	73	966	3.6e-67	2.5e-65
GO:0005737	C	cytoplasm	75	1263	5e-62	1.7e-60
GO:0043231	C	intracellular membrane-bounded organelle	78	2296	1.8e-47	4.1e-46
GO:0043227	C	membrane-bounded organelle	78	2319	3.7e-47	6.3e-46
GO:0043229	C	intracellular organelle	79	2859	9.3e-42	1e-40
GO:0043226	C	organelle	79	2859	9.3e-42	1e-40
GO:0044424	C	intracellular part	83	3529	2.3e-39	2.2e-38
GO:0044464	C	cell part	98	5945	1.3e-36	1e-35
GO:0005623	C	cell	98	5945	1.3e-36	1e-35
GO:0005622	C	intracellular	84	4116	2.2e-35	1.5e-34
GO:0009536	C	plastid	21	37	3.8e-34	2.4e-33
GO:0005739	C	mitochondrion	10	162	2.1e-08	1.2e-07
GO:0016020	C	membrane	23	2115	0.0005	0.0026
P: biological process, F: molecular function, C: cellular component.
