# Supplementary material for: RNA-Seq Transcriptome Analysis of Rice Primary Roots Reveals the Role of Flavonoids in Regulating the Rice Primary Root Growth
Source: Genes (Basel). 2019 Mar 13;10(3):213. doi: 10.3390/genes10030213 (PMC6470995; doi:10.3390/genes10030213)
Supplement: Supplementary file 1 [file genes-10-00213-s001.zip › Xu et al-2019-Supplementary files v3/Table S5.xls]

## Sheet: Table S5
Table S5. Detailed gene information for enriched plant-type cell wall organization, polysaccharide catabolic process, response to oxidative stress, and response to hormone stimulus GO terms.
GO term	Gene ID	Gene description
GO:0009664 (plant-type cell wall organization)	Os03g0156000	Alpha-expansin OsEXPA19.
GO:0009664 (plant-type cell wall organization)	Os02g0267700	Similar to Expansin-A14.
GO:0009664 (plant-type cell wall organization)	Os01g0248900	Alpha-expansin, Mediation of the cell extension and growth, Root system architecture
GO:0009664 (plant-type cell wall organization)	Os01g0249100	Similar to Expansin-A9.
GO:0009664 (plant-type cell wall organization)	Os06g0718100	Similar to Alpha-expansin precursor.
GO:0009664 (plant-type cell wall organization)	Os05g0277000	Similar to Expansin Os-EXPA3.
GO:0009664 (plant-type cell wall organization)	Os03g0155900	Alpha-expansin OsEXPA18.
GO:0009664 (plant-type cell wall organization)	Os02g0267200	Alpha-expansin OsEXPA13.
GO:0009664 (plant-type cell wall organization)	Os05g0276500	Expansin Os-EXPA3.
GO:0009664 (plant-type cell wall organization)	Os02g0268600	Similar to Expansin-A22.
GO:0000272 (polysaccharide catabolic process)	Os11g0592000	Similar to Barwin.
GO:0000272 (polysaccharide catabolic process)	Os11g0700900	Class III chitinase homologue (OsChib3H-b).
GO:0000272 (polysaccharide catabolic process)	Os11g0592100	Similar to Barwin.
GO:0000272 (polysaccharide catabolic process)	Os03g0418000	Similar to Basic endochitinase 2 precursor (EC 3.2.1.14).
GO:0000272 (polysaccharide catabolic process)	Os11g0701400	Chitinase (EC 3.2.1.14) III C10150-rice (EC 3.2.1.14).
GO:0000272 (polysaccharide catabolic process)	Os02g0605900	Similar to Chitinase (EC 3.2.1.14) A.
GO:0000272 (polysaccharide catabolic process)	Os05g0399300	Similar to Chitinase.
GO:0000272 (polysaccharide catabolic process)	Os01g0220100	Similar to Cellulase.
GO:0000272 (polysaccharide catabolic process)	Os04g0674800	Similar to CEL1=CELLULASE 1 (Fragment).
GO:0000272 (polysaccharide catabolic process)	Os11g0701500	Similar to Class III chitinase homologue (OsChib3H-g) (Fragment).
GO:0000272 (polysaccharide catabolic process)	Os11g0591800	Barwin domain containing protein.
GO:0000272 (polysaccharide catabolic process)	Os10g0465700	Similar to Beta-amylase PCT-BMYI (EC 3.2.1.2).
GO:0006979 (response to oxidative stress)	Os07g0639400	Similar to Peroxidase 1.
GO:0006979 (response to oxidative stress)	Os09g0323700	Haem peroxidase family protein.
GO:0006979 (response to oxidative stress)	Os03g0830200	Protein of unknown function Cys-rich family protein.
GO:0006979 (response to oxidative stress)	Os05g0134800	Haem peroxidase family protein.
GO:0006979 (response to oxidative stress)	Os03g0368000	Similar to Peroxidase 1.
GO:0006979 (response to oxidative stress)	Os04g0556300	Glutathione peroxidase.
GO:0006979 (response to oxidative stress)	Os07g0104500	Haem peroxidase, plant/fungal/bacterial family protein.
GO:0006979 (response to oxidative stress)	Os06g0695300	Haem peroxidase, plant/fungal/bacterial family protein.
GO:0006979 (response to oxidative stress)	Os07g0499500	Similar to Peroxidase 7 precursor (EC 1.11.1.7) (Atperox P7) (ATP30).
GO:0006979 (response to oxidative stress)	Os03g0368300	Similar to Peroxidase 1.
GO:0006979 (response to oxidative stress)	Os05g0135000	Haem peroxidase family protein.
GO:0006979 (response to oxidative stress)	Os08g0302000	Similar to Peroxidase 40 precursor (EC 1.11.1.7) (Atperox P40).
GO:0006979 (response to oxidative stress)	Os05g0162000	Similar to Peroxidase (Fragment).
GO:0006979 (response to oxidative stress)	Os07g0677600	Similar to Cationic peroxidase.
GO:0006979 (response to oxidative stress)	Os06g0490400	Similar to Class III peroxidase 80.
GO:0006979 (response to oxidative stress)	Os12g0448900	Fatty acid alpha-dioxygenase family, Enzyme that oxygenates fatty acids into 2R-hydroperoxides
GO:0006979 (response to oxidative stress)	Os03g0762300	Similar to Peroxidase 51 precursor (EC 1.11.1.7) (Atperox P51) (ATP37).
GO:0006979 (response to oxidative stress)	Os07g0638600	Similar to Class III peroxidase 44.
GO:0009725 (response to hormone stimulus)	Os04g0673300	A-type response regulator, Cytokinin signaling
GO:0009725 (response to hormone stimulus)	Os11g0137000	Similar to PIN1-like auxin transport protein.
GO:0009725 (response to hormone stimulus)	Os06g0166500	Similar to Auxin-responsive protein IAA20 (Indoleacetic acid-induced protein 20).
GO:0009725 (response to hormone stimulus)	Os05g0500900	Similar to Indole-3-acetic acid-amido synthetase GH3.5 (EC 6.3.2.-) (Auxin- responsive GH3-like protein 5) (AtGH3-5).
GO:0009725 (response to hormone stimulus)	Os12g0139400	A-type response regulator, Cytokinin signaling
