# Supplementary material for: RNA-Seq Transcriptome Analysis of Rice Primary Roots Reveals the Role of Flavonoids in Regulating the Rice Primary Root Growth
Source: Genes (Basel). 2019 Mar 13;10(3):213. doi: 10.3390/genes10030213 (PMC6470995; doi:10.3390/genes10030213)
Supplement: Supplementary file 1 [file genes-10-00213-s001.zip › Xu et al-2019-Supplementary files v3/Table S6.xlsx]

## Sheet: Table S6
Table S6. KEGG enrichment analysis of up-regulated genes.
KEGG Pathway	KO ID	Enrichment_Factor	Q-value	Gene_Number	Gene
Fatty acid degradation	ko00071	5.78625	0.00132593	9	Os01g0681200;Os02g0817700;Os03g0189400;Os03g0189600;Os06g0158000;Os06g0354500;Os10g0159800;Os11g0186200;Os11g0210500
Glutathione metabolism	ko00480	3.92822	0.00153389	13	Os01g0369700;Os01g0949750;Os03g0283200;Os04g0556300;Os09g0367700;Os09g0467200;Os10g0525500;Os10g0527800;Os10g0528300;Os10g0529300;Os10g0529500;Os10g0530900;Os11g0484500
Tyrosine metabolism	ko00350	5.43908	0.00223924	9	Os02g0302200;Os03g0189400;Os03g0189600;Os06g0338200;Os06g0338700;Os10g0159800;Os11g0210500;Os11g0552000;Os12g0210300
Nitrogen metabolism	ko00910	6.04342	0.00284239	8	Os01g0704100;Os02g0112100;Os02g0112600;Os03g0223400;Os04g0659100;Os05g0555600;Os08g0424100;Os10g0471300
Tropane, piperidine and pyridine alkaloid biosynthesis	ko00960	7.25211	0.00950967	6	Os02g0302200;Os06g0338200;Os06g0338700;Os11g0552000;Os11g0652900;Os11g0654400
Phenylpropanoid biosynthesis	ko00940	2.58136	0.0197887	17	Os01g0591000;Os01g0591300;Os02g0207900;Os03g0369600;Os03g0762200;Os03g0762300;Os04g0474800;Os05g0162000;Os06g0490400;Os07g0499500;Os08g0245200;Os08g0302000;Os09g0323700;Os09g0400000;Os09g0400400;Os09g0490400;Os10g0323500
alpha-Linolenic acid metabolism	ko00592	4.56107	0.022736	8	Os02g0218750;Os02g0218800;Os02g0817700;Os06g0215600;Os06g0354500;Os08g0509100;Os11g0210500;Os12g0448900
Cysteine and methionine metabolism	ko00270	2.86542	0.108555	11	Os02g0302200;Os02g0771600;Os03g0161800;Os04g0669800;Os04g0669900;Os06g0149900;Os10g0419400;Os11g0186900;Os11g0216900;Os11g0484000;Os11g0552000
Fatty acid elongation	ko00062	3.97594	0.586852	5	Os02g0731900;Os03g0220100;Os03g0245700;Os04g0483500;Os11g0591200
Cutin, suberine and wax biosynthesis	ko00073	4.83474	0.644359	4	Os06g0254700;Os08g0557800;Os10g0486100;Os11g0507200
Alanine, aspartate and glutamate metabolism	ko00250	2.4667	1	4	Os03g0223400;Os04g0447800;Os04g0659100;Os05g0555600
Biosynthesis of unsaturated fatty acids	ko01040	3.21459	1	5	Os02g0817700;Os04g0483500;Os06g0354500;Os07g0170000;Os07g0170016
Fatty acid biosynthesis	ko00061	2.32439	1	4	Os01g0681200;Os06g0158000;Os07g0170000;Os07g0170016
Fatty acid metabolism	ko01212	2.54843	1	7	Os01g0681200;Os02g0817700;Os04g0483500;Os06g0158000;Os06g0354500;Os07g0170000;Os07g0170016
Galactose metabolism	ko00052	2.25501	1	5	Os01g0847800;Os04g0535600;Os07g0209100;Os07g0679300;Os09g0526700
Isoquinoline alkaloid biosynthesis	ko00950	3.89898	1	4	Os02g0302200;Os06g0338200;Os06g0338700;Os11g0552000
Peroxisome	ko04146	2.35022	1	7	Os01g0316100;Os01g0681200;Os02g0817700;Os06g0158000;Os06g0354500;Os08g0557800;Os09g0133200
Phenylalanine metabolism	ko00360	2.65062	1	5	Os02g0302200;Os06g0338200;Os06g0338700;Os08g0245200;Os11g0552000
SNARE interactions in vesicular transport	ko04130	3.02171	1	4	Os02g0803600;Os03g0787000;Os06g0168500;Os12g0639800
beta-Alanine metabolism	ko00410	3.35746	1	5	Os04g0447800;Os06g0338200;Os06g0338700;Os07g0188800;Os11g0186200
