# Supplementary material for: RNA-Seq Transcriptome Analysis of Rice Primary Roots Reveals the Role of Flavonoids in Regulating the Rice Primary Root Growth
Source: Genes (Basel). 2019 Mar 13;10(3):213. doi: 10.3390/genes10030213 (PMC6470995; doi:10.3390/genes10030213)
Supplement: Supplementary file 1 [file genes-10-00213-s001.zip › Xu et al-2019-Supplementary files v3/Table S7.xlsx]

## Sheet: Table S7
Table S7. KEGG enrichment analysis of down-regulated genes.
KEGG Pathway	KO ID	Enrichment_Factor	Q-value	Gene_Number	Gene
Phenylpropanoid biosynthesis	ko00940	5.12898	0.0186123	6	Os01g0172600;Os01g0327000;Os01g0963000;Os02g0627100;Os06g0547100;Os07g0104100
Plant hormone signal transduction	ko04075	4.45706	0.0387051	6	Os01g0194300;Os03g0268600;Os04g0673300;Os05g0500900;Os06g0166500;Os12g0139400
Isoquinoline alkaloid biosynthesis	ko00950	10.9749	0.30655	2	Os05g0510600;Os10g0380800
Tyrosine metabolism	ko00350	6.80444	0.754261	2	Os05g0510600;Os10g0380800
2-Oxocarboxylic acid metabolism	ko01210	3.09293	1	1	Os07g0461900
Arginine and proline metabolism	ko00330	2.83519	1	1	Os09g0543400
Arginine biosynthesis	ko00220	5.15488	1	1	Os07g0461900
Biosynthesis of amino acids	ko01230	1.43554	1	2	Os04g0516600;Os07g0461900
Biosynthesis of unsaturated fatty acids	ko01040	3.61938	1	1	Os03g0741000
Cysteine and methionine metabolism	ko00270	1.46647	1	1	Os05g0149300
Fatty acid biosynthesis	ko00061	3.27137	1	1	Os03g0741000
Fatty acid metabolism	ko01212	2.04953	1	1	Os03g0741000
Glutathione metabolism	ko00480	3.40222	1	2	Os07g0468100;Os09g0543400
Glycine, serine and threonine metabolism	ko00260	2.46538	1	1	Os04g0516600
Inositol phosphate metabolism	ko00562	2.88324	1	1	Os02g0466400
Nitrogen metabolism	ko00910	4.25278	1	1	Os08g0468801
Phenylalanine metabolism	ko00360	2.98441	1	1	Os02g0627100
Phosphatidylinositol signaling system	ko04070	2.53897	1	1	Os02g0466400
Plant-pathogen interaction	ko04626	1.9553	1	2	Os01g0826400;Os06g0586900
Steroid biosynthesis	ko00100	5.15488	1	1	Os05g0211100
