# Supplementary material for: RNA-Seq Transcriptome Analysis of Rice Primary Roots Reveals the Role of Flavonoids in Regulating the Rice Primary Root Growth
Source: Genes (Basel). 2019 Mar 13;10(3):213. doi: 10.3390/genes10030213 (PMC6470995; doi:10.3390/genes10030213)
Supplement: Supplementary file 1 [file genes-10-00213-s001.zip › Xu et al-2019-Supplementary files v3/Table S8.xlsx]

## Sheet: Table S8
Table S8. Detailed information for MapMan terms.
BinCode	BinName	DEGs ID	Gene Description	log2FC
10.7	cell wall.modification	Os01g0248900	Alpha-expansin, Mediation of the cell extension and growth, Root system architecture	1.00287
10.7	cell wall.modification	Os01g0249100	Similar to Expansin-A9.	1.47891
10.7	cell wall.modification	Os02g0267200	Alpha-expansin OsEXPA13.	1.79153
10.7	cell wall.modification	Os02g0267700	Similar to Expansin-A14.	1.77745
10.7	cell wall.modification	Os02g0268600	Similar to Expansin-A22.	1.81888
10.7	cell wall.modification	Os02g0280200	Similar to Xyloglucan endotransglucosylase/hydrolase protein 26.	1.30165
10.7	cell wall.modification	Os03g0102700	Similar to Expansin-B7.	1.58324
10.7	cell wall.modification	Os03g0155500	Similar to Expansin-A25.	1.16176
10.7	cell wall.modification	Os03g0155900	Alpha-expansin OsEXPA18.	3.00613
10.7	cell wall.modification	Os03g0156000	Alpha-expansin OsEXPA19.	1.70799
10.7	cell wall.modification	Os03g0428700	Similar to Expansin-A31.	1.53706
10.7	cell wall.modification	Os04g0552000	Barwin-related endoglucanase domain containing protein.	2.05032
10.7	cell wall.modification	Os04g0552200	Beta-expansin 5.	1.77733
10.7	cell wall.modification	Os04g0604900	Similar to Xyloglucan endotransglycosylase (Fragment).	1.49774
10.7	cell wall.modification	Os05g0276500	Expansin Os-EXPA3.	1.6609
10.7	cell wall.modification	Os05g0277000	Similar to Expansin Os-EXPA3.	1.28084
10.7	cell wall.modification	Os06g0108600	Similar to Expansin-A17.	2.90596
10.7	cell wall.modification	Os06g0335975	Similar to Xet3 protein.	1.98123
10.7	cell wall.modification	Os06g0718100	Similar to Alpha-expansin precursor.	1.25001
10.7	cell wall.modification	Os10g0439100	Similar to cDNA clone:002-180-G03, full insert sequence.	2.00696
10.7	cell wall.modification	Os10g0555700	Beta-expansin.	1.49655
11.1.10	lipid metabolism.FA synthesis and FA elongation.beta ketoacyl CoA synthase	Os02g0731900	Similar to 3-ketoacyl-CoA synthase.	2.51716
11.1.10	lipid metabolism.FA synthesis and FA elongation.beta ketoacyl CoA synthase	Os03g0220100	beta-ketoacyl-CoA synthase, Homolog of Arabidopsis CER6, Leaf cuticular wax synthesis, Very-long-chain fatty acid (VLCFA) elongation	2.4199
11.1.10	lipid metabolism.FA synthesis and FA elongation.beta ketoacyl CoA synthase	Os03g0245700	Thiolase-like, subgroup domain containing protein.	1.74939
11.1.10	lipid metabolism.FA synthesis and FA elongation.beta ketoacyl CoA synthase	Os10g0472900	Thiolase-like, subgroup domain containing protein.	3.49549
11.1.10	lipid metabolism.FA synthesis and FA elongation.beta ketoacyl CoA synthase	Os11g0591200	Similar to 3-ketoacyl-CoA synthase.	2.16195
11.1.13	lipid metabolism.FA synthesis and FA elongation.acyl-CoA binding protein	Os06g0115300	Acyl-CoA-binding protein , Stress response	1.64599
11.1.15	lipid metabolism.FA synthesis and FA elongation.ACP desaturase	Os03g0741000	Similar to Acyl-[acyl-carrier protein] desaturase.	-1.46514
11.1.8	lipid metabolism.FA synthesis and FA elongation.acyl coa ligase	Os01g0342900	Similar to Adenosine monophosphate binding protein 1 AMPBP1.	2.33399
11.1.8	lipid metabolism.FA synthesis and FA elongation.acyl coa ligase	Os03g0133500	Similar to Adenosine monophosphate binding protein 1 AMPBP1.	1.24184
11.1.8	lipid metabolism.FA synthesis and FA elongation.acyl coa ligase	Os03g0305100	Similar to AMP-binding protein.	1.37753
11.1.9	lipid metabolism.FA synthesis and FA elongation.long chain fatty acid CoA ligase	Os01g0681200	Similar to Acyl-CoA synthetase (EC 6.2.1.3).	1.23165
11.1.9	lipid metabolism.FA synthesis and FA elongation.long chain fatty acid CoA ligase	Os06g0158000	Similar to Acyl-CoA synthetase (EC 6.2.1.3).	1.47886
11.9.2	lipid metabolism.lipid degradation.lipases	Os02g0207900	Similar to esterase/lipase/thioesterase family protein.	2.65352
11.9.2.1	lipid metabolism.lipid degradation.lipases.triacylglycerol lipase	Os01g0719900	Similar to predicted protein.	1.77799
11.9.2.1	lipid metabolism.lipid degradation.lipases.triacylglycerol lipase	Os01g0900400	Putative triacylglycerol (TAG) lipase, Phospholipase A1, Specification of empty-glume identity, Regulation of spikelet development, Endogenous jasmonic acid (JA) biosynthesis	-2.52452
11.9.2.1	lipid metabolism.lipid degradation.lipases.triacylglycerol lipase	Os02g0767200	Lipase, class 3 family protein.	1.46413
11.9.2.1	lipid metabolism.lipid degradation.lipases.triacylglycerol lipase	Os05g0574100	Lipase, class 3 family protein.	3.25532
11.9.2.1	lipid metabolism.lipid degradation.lipases.triacylglycerol lipase	Os06g0210900	Lipase, class 3 family protein.	-2.21088
11.9.2.2	lipid metabolism.lipid degradation.lipases.acylglycerol lipase	Os01g0315600	Similar to Monoglyceride lipase.	1.59909
16.10	secondary metabolism.simple phenols	Os01g0374600	Similar to Laccase-21.	-2.21211
16.10	secondary metabolism.simple phenols	Os01g0850550	Similar to Laccase-6.	1.39566
16.10	secondary metabolism.simple phenols	Os05g0458600	Similar to Laccase-12/13.	-1.51013
16.10	secondary metabolism.simple phenols	Os11g0696900	Laccase (EC 1.10.3.2).	-1.98054
16.10	secondary metabolism.simple phenols	Os12g0258700	Cupredoxin domain containing protein.	3.41903
16.2	secondary metabolism.phenylpropanoids	Os01g0291500	Transferase family protein.	1.23324
16.2	secondary metabolism.phenylpropanoids	Os05g0278500	Transferase family protein.	1.62467
16.2	secondary metabolism.phenylpropanoids	Os06g0103200	Transferase family protein.	1.29477
16.2	secondary metabolism.phenylpropanoids	Os06g0185500	Transferase family protein.	1.63851
16.2	secondary metabolism.phenylpropanoids	Os07g0142700	Transferase family protein.	3.71406
16.2	secondary metabolism.phenylpropanoids	Os08g0111300	Transferase family protein.	1.09446
16.2	secondary metabolism.phenylpropanoids	Os08g0112300	Transferase domain containing protein.	2.54494
16.2	secondary metabolism.phenylpropanoids	Os08g0562500	BAHD acyltransferase-like protein, Control of grain size and leaf angle, Regulation of brassinosteroid homeostasis	2.18191
16.2	secondary metabolism.phenylpropanoids	Os09g0422000	Transferase family protein.	1.19741
16.2	secondary metabolism.phenylpropanoids	Os09g0453800	1-aminocyclopropane-1-carboxylate synthase family protein.	1.3883
16.2	secondary metabolism.phenylpropanoids	Os10g0108700	Transferase family protein.	3.88028
16.2	secondary metabolism.phenylpropanoids	Os10g0380100	Transferase family protein.	-1.46385
16.2	secondary metabolism.phenylpropanoids	Os11g0182200	Transferase family protein.	1.42569
16.2	secondary metabolism.phenylpropanoids	Os11g0507200	Similar to transferase.	2.53767
16.2.1.1	secondary metabolism.phenylpropanoids.lignin biosynthesis.PAL	Os02g0627100	Similar to Phenylalanine ammonia-lyase (EC 4.3.1.5).	-1.13729
16.2.1.10	secondary metabolism.phenylpropanoids.lignin biosynthesis.CAD	Os09g0400000	Cinnamyl alcohol dehydrogenase (EC 1.1.1.195).	1.33092
16.2.1.10	secondary metabolism.phenylpropanoids.lignin biosynthesis.CAD	Os09g0400400	Cinnamyl alcohol dehydrogenase (EC 1.1.1.195).	2.61734
16.2.1.3	secondary metabolism.phenylpropanoids.lignin biosynthesis.4CL	Os08g0245200	4-coumarate:coenzyme A ligase, Lignin biosynthesis	1.62461
16.8.1.21	secondary metabolism.flavonoids.anthocyanins.anthocyanin 5-aromatic acyltransferase	Os02g0484200	Transferase family protein.	3.54219
16.8.2	secondary metabolism.flavonoids.chalcones	Os03g0237100	Similar to NADPH-dependent codeinone reductase (EC 1.1.1.247).	2.13424
16.8.2	secondary metabolism.flavonoids.chalcones	Os11g0566800	Similar to Bibenzyl synthase (EC 2.3.1.-).	3.13248
16.8.3	secondary metabolism.flavonoids.dihydroflavonols	Os04g0630900	Similar to H0105C05.3 protein.	1.19109
16.8.5.1	secondary metabolism.flavonoids.isoflavones.isoflavone reductase	Os01g0106300	Similar to Isoflavone reductase homolog IRL (EC 1.3.1.-).	1.48492
16.8.5.1	secondary metabolism.flavonoids.isoflavones.isoflavone reductase	Os06g0472200	Similar to Isoflavone reductase.	1.08019
16.8.5.1	secondary metabolism.flavonoids.isoflavones.isoflavone reductase	Os06g0479400	Similar to Phenylcoumaran benzylic ether reductase homolog TH6.	1.04487
16.8.5.1	secondary metabolism.flavonoids.isoflavones.isoflavone reductase	Os12g0263200	Pinoresinol-lariciresinol reductase TH2.	2.45107
17.1.1	hormone metabolism.abscisic acid.synthesis-degradation	Os07g0281800	Similar to Aldehyde oxidase-2.	1.72803
17.1.3	hormone metabolism.abscisic acid.induced-regulated-responsive-activated	Os04g0526800	GRAM domain containing protein.	-1.00567
17.1.3	hormone metabolism.abscisic acid.induced-regulated-responsive-activated	Os12g0478200	GRAM domain containing protein.	1.23943
17.2.1	hormone metabolism.auxin.synthesis-degradation	Os06g0691400	Similar to IAA-amino acid conjugate hydrolase-like protein (Fragment).	-1.13978
17.2.2	hormone metabolism.auxin.signal transduction	Os09g0247700	Similar to Zinc finger, ZZ-type; Zinc finger, C2H2-type.	-1.56898
17.2.2	hormone metabolism.auxin.signal transduction	Os11g0137000	Similar to PIN1-like auxin transport protein.	-1.05235
17.2.3	hormone metabolism.auxin.induced-regulated-responsive-activated	Os01g0764800	Indole-3-acetic acid (IAA)-amido synthetase, Disease resistance, Abiotic stress tolerance	1.07876
17.2.3	hormone metabolism.auxin.induced-regulated-responsive-activated	Os02g0512000	Auxin responsive SAUR protein family protein.	1.20141
17.2.3	hormone metabolism.auxin.induced-regulated-responsive-activated	Os04g0339400	Aldo/keto reductase family protein.	2.59565
17.2.3	hormone metabolism.auxin.induced-regulated-responsive-activated	Os05g0500900	Similar to Indole-3-acetic acid-amido synthetase GH3.5 (EC 6.3.2.-) (Auxin- responsive GH3-like protein 5) (AtGH3-5).	-1.83477
17.2.3	hormone metabolism.auxin.induced-regulated-responsive-activated	Os11g0147800	Similar to Wali7 protein (Fragment).	1.13616
17.3.1.2.3	hormone metabolism.brassinosteroid.synthesis-degradation.sterols.CYP51	Os05g0211100	Similar to Cytochrome P450-like protein.	-2.53872
17.5.1	hormone metabolism.ethylene.synthesis-degradation	Os02g0771600	ACC oxidase, Ethylene biosynthesis	1.0514
17.5.1	hormone metabolism.ethylene.synthesis-degradation	Os03g0618300	Isopenicillin N synthase family protein.	1.08322
17.5.1	hormone metabolism.ethylene.synthesis-degradation	Os05g0149300	Similar to 1-aminocyclopropane-1-carboxylate oxidase.	-1.73608
17.5.1	hormone metabolism.ethylene.synthesis-degradation	Os06g0255100	2OG-Fe(II) oxygenase domain containing protein.	1.64429
17.5.1	hormone metabolism.ethylene.synthesis-degradation	Os08g0560000	Similar to gibberellin 20 oxidase 2.	1.14371
17.5.1	hormone metabolism.ethylene.synthesis-degradation	Os11g0186900	ACC oxidase, Ethylene biosynthesis	1.34079
17.5.2	hormone metabolism.ethylene.signal transduction	Os03g0310600	Protein of unknown function DUF247, plant family protein.	2.63771
17.5.2	hormone metabolism.ethylene.signal transduction	Os04g0505400	Protein of unknown function DUF247, plant family protein.	1.26908
17.5.2	hormone metabolism.ethylene.signal transduction	Os05g0242000	Protein of unknown function DUF247, plant family protein.	2.46886
17.5.2	hormone metabolism.ethylene.signal transduction	Os05g0497200	AP2/ERF (APETALA2/ethylene-responsive factor) protein, Regulation of spikelet meristem determinancy and floral organ identity	-1.0226
17.5.2	hormone metabolism.ethylene.signal transduction	Os06g0181700	Pathogenesis-related transcriptional factor and ERF domain containing protein.	-1.55659
17.5.2	hormone metabolism.ethylene.signal transduction	Os08g0337800	Protein of unknown function DUF247, plant domain containing protein.	1.56507
17.5.2	hormone metabolism.ethylene.signal transduction	Os10g0390800	Similar to Ethylene-responsive transcription factor 3 (Ethylene-responsive element binding factor 3) (EREBP-3) (AtERF3).	1.21069
17.5.3	hormone metabolism.ethylene.induced-regulated-responsive-activated	Os01g0511100	UspA domain containing protein.	1.11316
17.6.1.13	hormone metabolism.gibberelin.synthesis-degradation.GA2 oxidase	Os01g0332200	GA 2-oxidase2, GA metabolism	1.67263
17.7.1.2	hormone metabolism.jasmonate.synthesis-degradation.lipoxygenase	Os08g0509100	Similar to Lipoxygenase, chloroplast precursor (EC 1.13.11.12).	1.88202
17.7.1.2	hormone metabolism.jasmonate.synthesis-degradation.lipoxygenase	Os11g0575600	Similar to Lipoxygenase (Fragment).	2.32166
17.7.1.3	hormone metabolism.jasmonate.synthesis-degradation.allene oxidase synthase	Os02g0218800	Allene oxide synthase (CYP74A4), Fatty acid 9-/13-hydroperoxide lyase (CYP74C), Biosynthesis of jasmonic acid (JA), Plant defense	1.79754
17.7.1.5	hormone metabolism.jasmonate.synthesis-degradation.12-Oxo-PDA-reductase	Os06g0215600	Similar to Oxo-phytodienoic acid reductase.	1.37869
17.8.1	hormone metabolism.salicylic acid.synthesis-degradation	Os06g0323100	Similar to H1005F08.18 protein.	1.82954
17.8.1	hormone metabolism.salicylic acid.synthesis-degradation	Os11g0256900	SAM dependent carboxyl methyltransferase family protein.	1.23362
26.12	misc.peroxidases	Os01g0172600	Similar to electron carrier/ heme binding / peroxidase.	-1.48549
26.12	misc.peroxidases	Os01g0294500	Similar to Class III peroxidase 9.	2.64947
26.12	misc.peroxidases	Os01g0327000	Similar to Class III peroxidase 14.	-1.03651
26.12	misc.peroxidases	Os01g0963000	Similar to Peroxidase BP 1 precursor.	-1.36335
26.12	misc.peroxidases	Os03g0368000	Similar to Peroxidase 1.	2.14737
26.12	misc.peroxidases	Os03g0368300	Similar to Peroxidase 1.	2.4297
26.12	misc.peroxidases	Os03g0369600	Similar to Class III peroxidase 48.	1.68142
26.12	misc.peroxidases	Os03g0762300	Similar to Peroxidase 51 precursor (EC 1.11.1.7) (Atperox P51) (ATP37).	2.97716
26.12	misc.peroxidases	Os04g0628200	Similar to H0303G06.9 protein.	1.1629
26.12	misc.peroxidases	Os04g0688500	Peroxidase (EC 1.11.1.7).	-1.67552
26.12	misc.peroxidases	Os05g0134800	Haem peroxidase family protein.	1.36084
26.12	misc.peroxidases	Os05g0135000	Haem peroxidase family protein.	1.32913
26.12	misc.peroxidases	Os05g0162000	Similar to Peroxidase (Fragment).	1.14905
26.12	misc.peroxidases	Os06g0490400	Similar to Class III peroxidase 80.	2.15189
26.12	misc.peroxidases	Os06g0547100	Similar to peroxidase 52.	-2.56266
26.12	misc.peroxidases	Os06g0695300	Haem peroxidase, plant/fungal/bacterial family protein.	2.3174
26.12	misc.peroxidases	Os07g0104100	Similar to Class III peroxidase 97.	-1.00019
26.12	misc.peroxidases	Os07g0104500	Haem peroxidase, plant/fungal/bacterial family protein.	2.47723
26.12	misc.peroxidases	Os07g0499500	Similar to Peroxidase 7 precursor (EC 1.11.1.7) (Atperox P7) (ATP30).	2.33855
26.12	misc.peroxidases	Os07g0638600	Similar to Class III peroxidase 44.	2.14091
26.12	misc.peroxidases	Os07g0639400	Similar to Peroxidase 1.	2.14028
26.12	misc.peroxidases	Os07g0677600	Similar to Cationic peroxidase.	1.16589
26.12	misc.peroxidases	Os08g0302000	Similar to Peroxidase 40 precursor (EC 1.11.1.7) (Atperox P40).	2.14817
26.12	misc.peroxidases	Os09g0323700	Haem peroxidase family protein.	3.84096
26.12	misc.peroxidases	Os12g0111800	Similar to Class III peroxidase 136.	-1.57149
26.9	misc.glutathione S transferases	Os01g0369700	Similar to Glutathione S-transferase GST 8 (EC 2.5.1.18).	1.50776
26.9	misc.glutathione S transferases	Os01g0371500	Similar to Glutathione-S-transferase 19E50.	1.11306
26.9	misc.glutathione S transferases	Os01g0949750	Similar to Glutathione S-transferase GST 28 (Fragment).	1.31004
26.9	misc.glutathione S transferases	Os03g0283200	Similar to IN2-1 protein.	2.53762
26.9	misc.glutathione S transferases	Os07g0468100	Similar to Glutathione S-transferase GST 19 (EC 2.5.1.18).	-1.01485
26.9	misc.glutathione S transferases	Os09g0367700	Similar to GST6 protein (EC 2.5.1.18).	2.52023
26.9	misc.glutathione S transferases	Os09g0467200	Similar to Glutathione S-transferase GST 23 (EC 2.5.1.18) (Fragment).	1.0568
26.9	misc.glutathione S transferases	Os10g0365200	Thioredoxin fold domain containing protein.	1.38318
26.9	misc.glutathione S transferases	Os10g0481300	Similar to Glutathione S-transferase, N-terminal domain containing protein, expressed.	1.85183
26.9	misc.glutathione S transferases	Os10g0525500	Similar to glutathione transferase31.	1.54781
26.9	misc.glutathione S transferases	Os10g0527400	Similar to Tau class GST protein 3.	2.08822
26.9	misc.glutathione S transferases	Os10g0527800	Similar to Tau class GST protein 3.	2.19722
26.9	misc.glutathione S transferases	Os10g0529300	Similar to Tau class GST protein 3.	1.05136
26.9	misc.glutathione S transferases	Os10g0529500	Similar to Glutathione-S-transferase 2.	2.45537
26.9	misc.glutathione S transferases	Os10g0530900	Similar to Glutathione S-transferase GST 30 (EC 2.5.1.18).	1.98493
26.9	misc.glutathione S transferases	Os10g0531400	Glutathione S-transferase GST 30 (EC 2.5.1.18).	2.20217
26.9	misc.glutathione S transferases	Os12g0210300	Similar to Glutathione S-transferase GST 18 (EC 2.5.1.18).	1.41287
27.3.1	RNA.regulation of transcription.ABI3/VP1-related B3-domain-containing transcription factor family	Os11g0156000	Similar to AP2 domain containing protein RAP2.8 (Fragment).	-2.25563
27.3.1	RNA.regulation of transcription.ABI3/VP1-related B3-domain-containing transcription factor family	Os12g0157000	DNA-binding pseudobarrel domain domain containing protein.	-1.26031
27.3.11	RNA.regulation of transcription.C2H2 zinc finger family	Os01g0689451	Iron-binding haemerythrin RING ubiquitin ligase, Iron-binding sensor, Regulation of iron acquisition	1.57944
27.3.11	RNA.regulation of transcription.C2H2 zinc finger family	Os01g0838600	Zinc finger, C2H2-like domain containing protein.	1.86667
27.3.11	RNA.regulation of transcription.C2H2 zinc finger family	Os01g0839100	Zinc finger, C2H2 domain containing protein.	1.34808
27.3.11	RNA.regulation of transcription.C2H2 zinc finger family	Os03g0279700	Similar to ZPT2-12.	2.12921
27.3.11	RNA.regulation of transcription.C2H2 zinc finger family	Os05g0114400	Zinc finger, C2H2-type domain containing protein.	1.90412
27.3.16	RNA.regulation of transcription.CCAAT box binding factor family, HAP5	Os04g0683400	Similar to H0306F12.4 protein.	3.20804
27.3.20	RNA.regulation of transcription.G2-like transcription factor family, GARP	Os02g0139000	Transcription factor, Regulation of Pi signaling and homeostasis, Tolerance to low-Pi stress	1.03557
27.3.21	RNA.regulation of transcription.GRAS transcription factor family	Os05g0500600	GRAS transcription factor domain containing protein.	1.59699
27.3.22	RNA.regulation of transcription.HB,Homeobox transcription factor family	Os04g0541700	Similar to Homeobox-leucine zipper protein HOX22.	-1.52826
27.3.22	RNA.regulation of transcription.HB,Homeobox transcription factor family	Os08g0242400	Similar to WUSCHEL-related homeobox 8.	-4.54347
27.3.22	RNA.regulation of transcription.HB,Homeobox transcription factor family	Os08g0416000	Homeodomain leucine zipper protein.	1.01631
27.3.24	RNA.regulation of transcription.MADS box transcription factor family	Os07g0605200	APETALA1 (AP1)/ FRUITFULL (FUL)-like MADS box transcription factor, Specification of inflorescence meristem identity	1.01025
27.3.25	RNA.regulation of transcription.MYB domain transcription factor family	Os01g0722300	Myb transcription factor domain containing protein.	1.37056
27.3.25	RNA.regulation of transcription.MYB domain transcription factor family	Os02g0114800	Conserved hypothetical protein.	1.2164
27.3.25	RNA.regulation of transcription.MYB domain transcription factor family	Os03g0388600	Hypothetical conserved gene.	2.58953
27.3.25	RNA.regulation of transcription.MYB domain transcription factor family	Os06g0112700	Similar to Typical P-type R2R3 Myb protein (Fragment).	3.42745
27.3.25	RNA.regulation of transcription.MYB domain transcription factor family	Os11g0207600	Myb-like protein.	1.41319
27.3.25	RNA.regulation of transcription.MYB domain transcription factor family	Os12g0113900	Inorganic pyrophosphatase domain containing protein.	-3.3594
27.3.26	RNA.regulation of transcription.MYB-related transcription factor family	Os05g0442400	R-R-type MYB-like transcription factor, Response to drought stress during reproductive development	-1.51284
27.3.3	RNA.regulation of transcription.AP2/EREBP, APETALA2/Ethylene-responsive element binding protein family	Os01g0200600	Similar to Avr9/Cf-9 rapidly elicited protein 111A.	1.89616
27.3.3	RNA.regulation of transcription.AP2/EREBP, APETALA2/Ethylene-responsive element binding protein family	Os10g0390800	Similar to Ethylene-responsive transcription factor 3 (Ethylene-responsive element binding factor 3) (EREBP-3) (AtERF3).	1.21069
27.3.3	RNA.regulation of transcription.AP2/EREBP, APETALA2/Ethylene-responsive element binding protein family	Os11g0242300	Similar to AP2 domain containing protein, expressed.	-2.70884
27.3.32	RNA.regulation of transcription.WRKY domain transcription factor family	Os01g0626400	WRKY transcription factor, Control of flowering time and plant height	1.53821
27.3.32	RNA.regulation of transcription.WRKY domain transcription factor family	Os01g0734000	Similar to WRKY DNA binding protein.	1.49322
27.3.32	RNA.regulation of transcription.WRKY domain transcription factor family	Os01g0826400	WRKY transcription factor 24 (WRKY24).	-1.24636
27.3.32	RNA.regulation of transcription.WRKY domain transcription factor family	Os02g0770500	Similar to WRKY transcription factor 32.	1.33655
27.3.32	RNA.regulation of transcription.WRKY domain transcription factor family	Os04g0597300	Similar to WERKY protein (Fragment).	1.00076
27.3.32	RNA.regulation of transcription.WRKY domain transcription factor family	Os05g0537100	WRKY transcription factor 10.	-1.64161
27.3.32	RNA.regulation of transcription.WRKY domain transcription factor family	Os06g0146250	Similar to WRKY transcription factor 73.	1.26526
27.3.35	RNA.regulation of transcription.bZIP transcription factor family	Os02g0194900	Basic-leucine zipper (bZIP) transcription factor domain containing protein.	1.04076
27.3.35	RNA.regulation of transcription.bZIP transcription factor family	Os03g0127500	bZIP transcription factor, bZIP-1 domain containing protein.	1.4281
27.3.35	RNA.regulation of transcription.bZIP transcription factor family	Os05g0495200	Basic leucine zipper domain containing protein.	1.16772
27.3.35	RNA.regulation of transcription.bZIP transcription factor family	Os09g0280500	Similar to Transcription factor HBP-1b(C38) (Fragment).	1.16686
27.3.35	RNA.regulation of transcription.bZIP transcription factor family	Os12g0152900	bZIP transcription factor, bZIP-1 domain containing protein.	1.18649
27.3.37	RNA.regulation of transcription.AS2,Lateral Organ Boundaries Gene Family	Os02g0820500	Similar to LOB domain protein 17.	-1.09854
27.3.40	RNA.regulation of transcription.Aux/IAA family	Os06g0166500	Similar to Auxin-responsive protein IAA20 (Indoleacetic acid-induced protein 20).	-1.21811
27.3.44	RNA.regulation of transcription.Chromatin Remodeling Factors	Os04g0629300	Similar to H0303G06.18 protein.	1.0423
27.3.5	RNA.regulation of transcription.ARR	Os04g0673300	A-type response regulator, Cytokinin signaling	-1.4594
27.3.5	RNA.regulation of transcription.ARR	Os12g0139400	A-type response regulator, Cytokinin signaling	-1.40031
27.3.55	RNA.regulation of transcription.HDA	Os02g0215200	Class-I type histone deacetylase, Vegetative growth	1.67188
27.3.6	RNA.regulation of transcription.bHLH,Basic Helix-Loop-Helix family	Os01g0218100	Helix-loop-helix DNA-binding domain containing protein.	1.26108
27.3.6	RNA.regulation of transcription.bHLH,Basic Helix-Loop-Helix family	Os01g0952800	Achaete-scute transcription factor related domain containing protein.	1.89746
27.3.6	RNA.regulation of transcription.bHLH,Basic Helix-Loop-Helix family	Os03g0379300	Helix-loop-helix DNA-binding domain containing protein.	1.3985
27.3.6	RNA.regulation of transcription.bHLH,Basic Helix-Loop-Helix family	Os03g0741100	Basic helix-loop-helix transcription factor, Drought tolerance	-1.62444
27.3.6	RNA.regulation of transcription.bHLH,Basic Helix-Loop-Helix family	Os04g0381700	Similar to OSIGBa0092E09.4 protein.	1.73147
27.3.6	RNA.regulation of transcription.bHLH,Basic Helix-Loop-Helix family	Os05g0541400	Atypical bHLH transcription factor, Regulation of flowering time	1.92111
27.3.6	RNA.regulation of transcription.bHLH,Basic Helix-Loop-Helix family	Os12g0610200	Basic helix-loop-helix transcription factor, Regulation of grain size	2.11905
27.3.67	RNA.regulation of transcription.putative transcription regulator	Os02g0713700	Protein of unknown function DUF296 domain containing protein.	1.9825
27.3.67	RNA.regulation of transcription.putative transcription regulator	Os03g0701600	Conserved hypothetical protein.	1.00081
27.3.7	RNA.regulation of transcription.C2C2(Zn) CO-like, Constans-like zinc finger family	Os03g0351100	Similar to CONSTANS-like protein CO9 (Fragment).	1.03001
27.3.8	RNA.regulation of transcription.C2C2(Zn) DOF zinc finger family	Os02g0726300	Similar to AOBP (Ascorbate oxidase promoter-binding protein).	1.04001
27.3.99	RNA.regulation of transcription.unclassified	Os01g0844500	Peptidase aspartic, catalytic domain containing protein.	-1.25913
27.3.99	RNA.regulation of transcription.unclassified	Os01g0868600	Hypothetical conserved gene.	2.1369
27.3.99	RNA.regulation of transcription.unclassified	Os02g0742100	Conserved hypothetical protein.	1.55404
27.3.99	RNA.regulation of transcription.unclassified	Os05g0511050	Similar to aspartyl protease family protein.	-1.70694
27.3.99	RNA.regulation of transcription.unclassified	Os06g0624900	Similar to zinc-binding family protein.	1.17264
27.3.99	RNA.regulation of transcription.unclassified	Os07g0532800	Peptidase A1 domain containing protein.	1.19219
27.3.99	RNA.regulation of transcription.unclassified	Os07g0533300	Peptidase A1 domain containing protein.	1.83495
27.3.99	RNA.regulation of transcription.unclassified	Os07g0533600	Peptidase aspartic, catalytic domain containing protein.	1.57992
27.3.99	RNA.regulation of transcription.unclassified	Os08g0556400	Zinc finger, DHHC-type domain containing protein.	1.06562
27.3.99	RNA.regulation of transcription.unclassified	Os10g0537800	Peptidase aspartic, catalytic domain containing protein.	1.62326
27.3.99	RNA.regulation of transcription.unclassified	Os10g0538200	Peptidase aspartic, catalytic domain containing protein.	1.87884
